# Supplementary material for: The effect of food anticipation on cognitive function: An eye tracking study
Source: PLoS One. 2019 Oct 14;14(10):e0223506. doi: 10.1371/journal.pone.0223506 (PMC6791586; doi:10.1371/journal.pone.0223506)
Supplement: S1 Table — (XLSX) [file pone.0223506.s002.xlsx]

## Sheet: S1 Table
	S1 Table. List of products used in food choice task.
	Regular Snacks	Lite Snacks
	Classic Lays potato chips (160 cal.)	Oven-baked Lays potato chips (120 cal.)
	Original Fiber One chewy bar (140 cal.)	90 – Calorie Fiber One chewy bar (90 cal.)
	Original Jell-O gelatin (70 cal.)	Low calorie Jell-O gelatin (10 cal.)
	Original Sargento string cheese (80 cal.)	Reduced fat Sargento string cheese (50 cal.)
	Original Pringles potato chips (150 cal.)	Fat free Pringles potato chips (70 cal.)
	Original Yoplait yogurt (150 cal.)	Light Yoplait yogurt (90 cal.)
	Original Snack Pack pudding (110 cal.)	Sugar free Snack Pack pudding (70 cal.)
	Traditional Oikos Greek yogurt (150 cal.)	Non-fat Oikos Greek yogurt (120 cal.)
	Original Cheez-It baked crackers (150 cal.)	Reduced fat Cheez-It baked crackers (130 cal.)
	Original Jif peanut butter (250 cal.)	Reduced fat Jif peanut butter (250 cal.)
	Original Gatorade beverage (80 cal.)	Low calorie Gatorade beverage (30 cal.)
	Original Quaker chewy bar (140 cal.)	Low fat Quaker chewy bar (90 cal.)
	Original Ritz crackers (80 cal.)	Whole wheat Ritz crackers (70 cal.)
	Traditional Lipton green tea (100 cal.)	Diet Lipton green tea (0 cal.)
	Original Great Value ice cream sandwich (160 cal.)	97% fat free Great Value ice cream sandwich (110 cal.)
	Xtreme butter ACI II popcorn (160 cal.)	94% fat free ACI II popcorn (130 cal.)
