# Supplementary material for: The effect of food anticipation on cognitive function: An eye tracking study
Source: PLoS One. 2019 Oct 14;14(10):e0223506. doi: 10.1371/journal.pone.0223506 (PMC6791586; doi:10.1371/journal.pone.0223506)
Supplement: S2 Table — (XLSX) [file pone.0223506.s003.xlsx]

## Sheet: S2 Table
	S2 Table. Mean comparisons between non-anticipatory and anticipatory conditions by BMI.
	Variable	Description		t- statistic		t- statistic		t- statistic
				(p-value)		(p-value)		(p-value)
				Normal Weight		Overweight		Obese
	Accuracy on cognitive test	Porportion of correct answers		1.183		3.045		2.51
		in Raven's test		(0.239)		(0.004)***		(0.020)**
	δTVD	Difference in total visit duration		-0.704		1.508		1.974
		between lite and regular snacks		(0.483)		(0.140)		(0.061)*
	Average pupil size	Subjects' average pupil size during		0.261		0.403		-2.088
		food choice task		(0.795)		(0.068)*		(0.048)**
	Notes: Mean comparisons between non-anticipatory and anticipatory conditions are tested using t-tests;
	*** p < 0.01, ** p < 0.05, and * p < 0.10.
