# Supplementary material for: The effect of food anticipation on cognitive function: An eye tracking study
Source: PLoS One. 2019 Oct 14;14(10):e0223506. doi: 10.1371/journal.pone.0223506 (PMC6791586; doi:10.1371/journal.pone.0223506)
Supplement: S3 Table — (XLSX) [file pone.0223506.s004.xlsx]

## Sheet: S3 Table
	S3 Table. Descriptive statistics and balance test across treatment groups.
	Variable	Description	Mean	Mean	Mean	Wilcoxon	t- test
			(Std. Err.)	(Std. Err.)	(Std. Err.)	Ranksum test
			All	No Anticipatory	Anticipatory	p-values	p-values
			Sample	Effect	Effect
	BMI	Measured BMI, kg/m2	24.72	24.73	24.7	0.83	0.97
			(0.36)	(0.46)	(0.58)
	Normal weight	BMI ≤ 24.9	0.64	0.63	0.65	0.77	0.77
			(0.04)	(0.05)	(0.05)
	Overweight	25 ≥ BMI ≤ 29.9	0.23	0.25	0.19	0.4	0.4
			(0.03)	(0.04)	(0.05)
	Obese	BMI ≥ 30	0.14	0.12	0.16	0.53	0.54
			(0.03)	(0.03)	(0.04)
	Hunger	Hunger level, 1-9	5.12	5.14	5.08	0.74	0.84
			(0.16)	(0.21)	(0.24)
	Age	Age in years, 18-40 years	23.4	22.72	24.32	0	0.01
			(0.29)	(0.38)	(0.44)
	Male	DV = 1 if male, 0 otherwise	0.5	0.46	0.55	0.27	0.27
			(0.04)	(0.05)	(0.06)
	White	DV = 1 if White/Native American,	0.35	0.36	0.32	0.6	0.6
		0 otherwise	(0.04)	(0.05)	(0.05)
	Asian	DV = 1 if Asian/Pacific Islander,	0.37	0.26	0.53	0	0
		0 otherwise	(0.04)	(0.04)	(0.06)
	Hispanic	DV = 1 if Hispanic, 0 otherwise	0.19	0.27	0.09	0	0
			(0.03)	(0.04)	(0.03)
	Other race	DV = 1 if race other than White, Asian	0.09	0.11	0.05	0.14	0.14
		or Hispanic, 0 otherwise	(0.02)	(0.03)	(0.03)
	Income	Yearly income	40274.5	42618.8	37077.7	0.93	0.32
			(2730.40)	(3943.32)	(3566.02)
	N		182	105	77
	Notes: Mean comparisons between non-anticipatory and anticipatory conditions are tested using non-parametric Wilcoxon Ranksum tests
	and t-tests. There are missing observations for the variables BMI, hunger, and male (179, 178, and 181 observations, respectively).
