# Supplementary material for: The effect of food anticipation on cognitive function: An eye tracking study
Source: PLoS One. 2019 Oct 14;14(10):e0223506. doi: 10.1371/journal.pone.0223506 (PMC6791586; doi:10.1371/journal.pone.0223506)
Supplement: S1 Data — (XLS) [file pone.0223506.s005.xls]

## Sheet: Sheet1
id	order	cognitive	correct	answer	bmi	hunger	age	race	income	male
101	1	8	8	1	29.188	3	20	3	2	0
101	1	3	3	1	29.188	3	20	3	2	0
101	1	3	8	0	29.188	3	20	3	2	0
101	1	4	4	1	29.188	3	20	3	2	0
101	1	4	1	0	29.188	3	20	3	2	0
101	1	7	7	1	29.188	3	20	3	2	0
101	1	8	6	0	29.188	3	20	3	2	0
101	1	5	1	0	29.188	3	20	3	2	0
101	1	2	2	1	29.188	3	20	3	2	0
101	1	4	4	1	29.188	3	20	3	2	0
101	1	8	8	1	29.188	3	20	3	2	0
101	1	6	6	1	29.188	3	20	3	2	0
101	1	4	5	0	29.188	3	20	3	2	0
101	1	4	4	1	29.188	3	20	3	2	0
101	1	1	1	1	29.188	3	20	3	2	0
101	1	2	2	1	29.188	3	20	3	2	0
101	1	5	5	1	29.188	3	20	3	2	0
101	1	1	6	0	29.188	3	20	3	2	0
101	1	5	7	0	29.188	3	20	3	2	0
101	1	8	8	1	29.188	3	20	3	2	0
101	1	4	2	0	29.188	3	20	3	2	0
101	1	1	4	0	29.188	3	20	3	2	0
101	1	8	3	0	29.188	3	20	3	2	0
101	1	5	5	1	29.188	3	20	3	2	0
102	1	8	8	1	22.5034	5	20	3	2	1
102	1	3	3	1	22.5034	5	20	3	2	1
102	1	8	8	1	22.5034	5	20	3	2	1
102	1	4	4	1	22.5034	5	20	3	2	1
102	1	1	1	1	22.5034	5	20	3	2	1
102	1	7	7	1	22.5034	5	20	3	2	1
102	1	6	6	1	22.5034	5	20	3	2	1
102	1	5	1	0	22.5034	5	20	3	2	1
102	1	6	2	0	22.5034	5	20	3	2	1
102	1	4	4	1	22.5034	5	20	3	2	1
102	1	8	8	1	22.5034	5	20	3	2	1
102	1	6	6	1	22.5034	5	20	3	2	1
102	1	5	5	1	22.5034	5	20	3	2	1
102	1	4	4	1	22.5034	5	20	3	2	1
102	1	5	1	0	22.5034	5	20	3	2	1
102	1	2	2	1	22.5034	5	20	3	2	1
102	1	5	5	1	22.5034	5	20	3	2	1
102	1	7	6	0	22.5034	5	20	3	2	1
102	1	7	7	1	22.5034	5	20	3	2	1
102	1	8	8	1	22.5034	5	20	3	2	1
102	1	4	2	0	22.5034	5	20	3	2	1
102	1	5	4	0	22.5034	5	20	3	2	1
102	1	5	3	0	22.5034	5	20	3	2	1
102	1	1	5	0	22.5034	5	20	3	2	1
103	1	8	8	1	25.6768	6	22	3	1	1
103	1	3	3	1	25.6768	6	22	3	1	1
103	1	8	8	1	25.6768	6	22	3	1	1
103	1	4	4	1	25.6768	6	22	3	1	1
103	1	7	1	0	25.6768	6	22	3	1	1
103	1	7	7	1	25.6768	6	22	3	1	1
103	1	6	6	1	25.6768	6	22	3	1	1
103	1	5	1	0	25.6768	6	22	3	1	1
103	1	8	2	0	25.6768	6	22	3	1	1
103	1	4	4	1	25.6768	6	22	3	1	1
103	1	8	8	1	25.6768	6	22	3	1	1
103	1	6	6	1	25.6768	6	22	3	1	1
103	1	5	5	1	25.6768	6	22	3	1	1
103	1	4	4	1	25.6768	6	22	3	1	1
103	1	1	1	1	25.6768	6	22	3	1	1
103	1	5	2	0	25.6768	6	22	3	1	1
103	1	0	5	0	25.6768	6	22	3	1	1
103	1	7	6	0	25.6768	6	22	3	1	1
103	1	3	7	0	25.6768	6	22	3	1	1
103	1	8	8	1	25.6768	6	22	3	1	1
103	1	7	2	0	25.6768	6	22	3	1	1
103	1	5	4	0	25.6768	6	22	3	1	1
103	1	8	3	0	25.6768	6	22	3	1	1
103	1	2	5	0	25.6768	6	22	3	1	1
104	1	8	8	1	23.0805	6	20	3	1	0
104	1	3	3	1	23.0805	6	20	3	1	0
104	1	3	8	0	23.0805	6	20	3	1	0
104	1	4	4	1	23.0805	6	20	3	1	0
104	1	1	1	1	23.0805	6	20	3	1	0
104	1	7	7	1	23.0805	6	20	3	1	0
104	1	6	6	1	23.0805	6	20	3	1	0
104	1	1	1	1	23.0805	6	20	3	1	0
104	1	2	2	1	23.0805	6	20	3	1	0
104	1	4	4	1	23.0805	6	20	3	1	0
104	1	8	8	1	23.0805	6	20	3	1	0
104	1	6	6	1	23.0805	6	20	3	1	0
104	1	5	5	1	23.0805	6	20	3	1	0
104	1	4	4	1	23.0805	6	20	3	1	0
104	1	1	1	1	23.0805	6	20	3	1	0
104	1	0	2	0	23.0805	6	20	3	1	0
104	1	4	5	0	23.0805	6	20	3	1	0
104	1	7	6	0	23.0805	6	20	3	1	0
104	1	1	7	0	23.0805	6	20	3	1	0
104	1	1	8	0	23.0805	6	20	3	1	0
104	1	8	2	0	23.0805	6	20	3	1	0
104	1	7	4	0	23.0805	6	20	3	1	0
104	1	3	3	1	23.0805	6	20	3	1	0
104	1	2	5	0	23.0805	6	20	3	1	0
105	1	8	8	1	19.5818	8	21	5	7	1
105	1	3	3	1	19.5818	8	21	5	7	1
105	1	8	8	1	19.5818	8	21	5	7	1
105	1	4	4	1	19.5818	8	21	5	7	1
105	1	1	1	1	19.5818	8	21	5	7	1
105	1	7	7	1	19.5818	8	21	5	7	1
105	1	4	6	0	19.5818	8	21	5	7	1
105	1	6	1	0	19.5818	8	21	5	7	1
105	1	2	2	1	19.5818	8	21	5	7	1
105	1	4	4	1	19.5818	8	21	5	7	1
105	1	8	8	1	19.5818	8	21	5	7	1
105	1	6	6	1	19.5818	8	21	5	7	1
105	1	5	5	1	19.5818	8	21	5	7	1
105	1	4	4	1	19.5818	8	21	5	7	1
105	1	1	1	1	19.5818	8	21	5	7	1
105	1	2	2	1	19.5818	8	21	5	7	1
105	1	3	5	0	19.5818	8	21	5	7	1
105	1	2	6	0	19.5818	8	21	5	7	1
105	1	7	7	1	19.5818	8	21	5	7	1
105	1	8	8	1	19.5818	8	21	5	7	1
105	1	8	2	0	19.5818	8	21	5	7	1
105	1	1	4	0	19.5818	8	21	5	7	1
105	1	5	3	0	19.5818	8	21	5	7	1
105	1	2	5	0	19.5818	8	21	5	7	1
106	1	8	8	1	22.1115	4	20	3	8	0
106	1	3	3	1	22.1115	4	20	3	8	0
106	1	8	8	1	22.1115	4	20	3	8	0
106	1	4	4	1	22.1115	4	20	3	8	0
106	1	1	1	1	22.1115	4	20	3	8	0
106	1	7	7	1	22.1115	4	20	3	8	0
106	1	8	6	0	22.1115	4	20	3	8	0
106	1	1	1	1	22.1115	4	20	3	8	0
106	1	2	2	1	22.1115	4	20	3	8	0
106	1	4	4	1	22.1115	4	20	3	8	0
106	1	8	8	1	22.1115	4	20	3	8	0
106	1	6	6	1	22.1115	4	20	3	8	0
106	1	5	5	1	22.1115	4	20	3	8	0
106	1	4	4	1	22.1115	4	20	3	8	0
106	1	1	1	1	22.1115	4	20	3	8	0
106	1	2	2	1	22.1115	4	20	3	8	0
106	1	2	5	0	22.1115	4	20	3	8	0
106	1	7	6	0	22.1115	4	20	3	8	0
106	1	7	7	1	22.1115	4	20	3	8	0
106	1	0	8	0	22.1115	4	20	3	8	0
106	1	0	2	0	22.1115	4	20	3	8	0
106	1	3	4	0	22.1115	4	20	3	8	0
106	1	3	3	1	22.1115	4	20	3	8	0
106	1	8	5	0	22.1115	4	20	3	8	0
107	1	8	8	1	24.2453	4	28	3	1	1
107	1	3	3	1	24.2453	4	28	3	1	1
107	1	8	8	1	24.2453	4	28	3	1	1
107	1	4	4	1	24.2453	4	28	3	1	1
107	1	5	1	0	24.2453	4	28	3	1	1
107	1	7	7	1	24.2453	4	28	3	1	1
107	1	6	6	1	24.2453	4	28	3	1	1
107	1	1	1	1	24.2453	4	28	3	1	1
107	1	1	2	0	24.2453	4	28	3	1	1
107	1	4	4	1	24.2453	4	28	3	1	1
107	1	8	8	1	24.2453	4	28	3	1	1
107	1	6	6	1	24.2453	4	28	3	1	1
107	1	5	5	1	24.2453	4	28	3	1	1
107	1	4	4	1	24.2453	4	28	3	1	1
107	1	1	1	1	24.2453	4	28	3	1	1
107	1	2	2	1	24.2453	4	28	3	1	1
107	1	3	5	0	24.2453	4	28	3	1	1
107	1	8	6	0	24.2453	4	28	3	1	1
107	1	7	7	1	24.2453	4	28	3	1	1
107	1	8	8	1	24.2453	4	28	3	1	1
107	1	2	2	1	24.2453	4	28	3	1	1
107	1	7	4	0	24.2453	4	28	3	1	1
107	1	3	3	1	24.2453	4	28	3	1	1
107	1	2	5	0	24.2453	4	28	3	1	1
108	1	8	8	1	20.5909	2	25	1	1	0
108	1	3	3	1	20.5909	2	25	1	1	0
108	1	8	8	1	20.5909	2	25	1	1	0
108	1	4	4	1	20.5909	2	25	1	1	0
108	1	1	1	1	20.5909	2	25	1	1	0
108	1	7	7	1	20.5909	2	25	1	1	0
108	1	6	6	1	20.5909	2	25	1	1	0
108	1	1	1	1	20.5909	2	25	1	1	0
108	1	5	2	0	20.5909	2	25	1	1	0
108	1	4	4	1	20.5909	2	25	1	1	0
108	1	8	8	1	20.5909	2	25	1	1	0
108	1	6	6	1	20.5909	2	25	1	1	0
108	1	5	5	1	20.5909	2	25	1	1	0
108	1	4	4	1	20.5909	2	25	1	1	0
108	1	1	1	1	20.5909	2	25	1	1	0
108	1	2	2	1	20.5909	2	25	1	1	0
108	1	8	5	0	20.5909	2	25	1	1	0
108	1	7	6	0	20.5909	2	25	1	1	0
108	1	7	7	1	20.5909	2	25	1	1	0
108	1	8	8	1	20.5909	2	25	1	1	0
108	1	6	2	0	20.5909	2	25	1	1	0
108	1	4	4	1	20.5909	2	25	1	1	0
108	1	3	3	1	20.5909	2	25	1	1	0
108	1	5	5	1	20.5909	2	25	1	1	0
109	1	8	8	1	22.3634	3	20	4	1	1
109	1	3	3	1	22.3634	3	20	4	1	1
109	1	8	8	1	22.3634	3	20	4	1	1
109	1	4	4	1	22.3634	3	20	4	1	1
109	1	1	1	1	22.3634	3	20	4	1	1
109	1	7	7	1	22.3634	3	20	4	1	1
109	1	8	6	0	22.3634	3	20	4	1	1
109	1	1	1	1	22.3634	3	20	4	1	1
109	1	3	2	0	22.3634	3	20	4	1	1
109	1	4	4	1	22.3634	3	20	4	1	1
109	1	8	8	1	22.3634	3	20	4	1	1
109	1	3	6	0	22.3634	3	20	4	1	1
109	1	5	5	1	22.3634	3	20	4	1	1
109	1	4	4	1	22.3634	3	20	4	1	1
109	1	3	1	0	22.3634	3	20	4	1	1
109	1	5	2	0	22.3634	3	20	4	1	1
109	1	3	5	0	22.3634	3	20	4	1	1
109	1	1	6	0	22.3634	3	20	4	1	1
109	1	7	7	1	22.3634	3	20	4	1	1
109	1	8	8	1	22.3634	3	20	4	1	1
109	1	6	2	0	22.3634	3	20	4	1	1
109	1	1	4	0	22.3634	3	20	4	1	1
109	1	3	3	1	22.3634	3	20	4	1	1
109	1	1	5	0	22.3634	3	20	4	1	1
110	1	8	8	1	29.2847	2	19	5	5	1
110	1	3	3	1	29.2847	2	19	5	5	1
110	1	8	8	1	29.2847	2	19	5	5	1
110	1	4	4	1	29.2847	2	19	5	5	1
110	1	1	1	1	29.2847	2	19	5	5	1
110	1	7	7	1	29.2847	2	19	5	5	1
110	1	4	6	0	29.2847	2	19	5	5	1
110	1	1	1	1	29.2847	2	19	5	5	1
110	1	6	2	0	29.2847	2	19	5	5	1
110	1	4	4	1	29.2847	2	19	5	5	1
110	1	8	8	1	29.2847	2	19	5	5	1
110	1	6	6	1	29.2847	2	19	5	5	1
110	1	5	5	1	29.2847	2	19	5	5	1
110	1	5	4	0	29.2847	2	19	5	5	1
110	1	4	1	0	29.2847	2	19	5	5	1
110	1	2	2	1	29.2847	2	19	5	5	1
110	1	6	5	0	29.2847	2	19	5	5	1
110	1	2	6	0	29.2847	2	19	5	5	1
110	1	7	7	1	29.2847	2	19	5	5	1
110	1	8	8	1	29.2847	2	19	5	5	1
110	1	2	2	1	29.2847	2	19	5	5	1
110	1	2	4	0	29.2847	2	19	5	5	1
110	1	8	3	0	29.2847	2	19	5	5	1
110	1	1	5	0	29.2847	2	19	5	5	1
111	1	8	8	1	30.6287	8	20	5	9	0
111	1	3	3	1	30.6287	8	20	5	9	0
111	1	8	8	1	30.6287	8	20	5	9	0
111	1	4	4	1	30.6287	8	20	5	9	0
111	1	1	1	1	30.6287	8	20	5	9	0
111	1	7	7	1	30.6287	8	20	5	9	0
111	1	8	6	0	30.6287	8	20	5	9	0
111	1	1	1	1	30.6287	8	20	5	9	0
111	1	2	2	1	30.6287	8	20	5	9	0
111	1	4	4	1	30.6287	8	20	5	9	0
111	1	8	8	1	30.6287	8	20	5	9	0
111	1	3	6	0	30.6287	8	20	5	9	0
111	1	2	5	0	30.6287	8	20	5	9	0
111	1	4	4	1	30.6287	8	20	5	9	0
111	1	2	1	0	30.6287	8	20	5	9	0
111	1	2	2	1	30.6287	8	20	5	9	0
111	1	6	5	0	30.6287	8	20	5	9	0
111	1	7	6	0	30.6287	8	20	5	9	0
111	1	7	7	1	30.6287	8	20	5	9	0
111	1	8	8	1	30.6287	8	20	5	9	0
111	1	4	2	0	30.6287	8	20	5	9	0
111	1	1	4	0	30.6287	8	20	5	9	0
111	1	3	3	1	30.6287	8	20	5	9	0
111	1	2	5	0	30.6287	8	20	5	9	0
112	1	8	8	1	20.5752	3	23	1	1	0
112	1	3	3	1	20.5752	3	23	1	1	0
112	1	3	8	0	20.5752	3	23	1	1	0
112	1	4	4	1	20.5752	3	23	1	1	0
112	1	1	1	1	20.5752	3	23	1	1	0
112	1	7	7	1	20.5752	3	23	1	1	0
112	1	6	6	1	20.5752	3	23	1	1	0
112	1	1	1	1	20.5752	3	23	1	1	0
112	1	2	2	1	20.5752	3	23	1	1	0
112	1	4	4	1	20.5752	3	23	1	1	0
112	1	8	8	1	20.5752	3	23	1	1	0
112	1	6	6	1	20.5752	3	23	1	1	0
112	1	5	5	1	20.5752	3	23	1	1	0
112	1	4	4	1	20.5752	3	23	1	1	0
112	1	1	1	1	20.5752	3	23	1	1	0
112	1	2	2	1	20.5752	3	23	1	1	0
112	1	3	5	0	20.5752	3	23	1	1	0
112	1	6	6	1	20.5752	3	23	1	1	0
112	1	7	7	1	20.5752	3	23	1	1	0
112	1	8	8	1	20.5752	3	23	1	1	0
112	1	6	2	0	20.5752	3	23	1	1	0
112	1	5	4	0	20.5752	3	23	1	1	0
112	1	3	3	1	20.5752	3	23	1	1	0
112	1	3	5	0	20.5752	3	23	1	1	0
113	1	8	8	1	24.6867	7	20	3	7	0
113	1	3	3	1	24.6867	7	20	3	7	0
113	1	8	8	1	24.6867	7	20	3	7	0
113	1	4	4	1	24.6867	7	20	3	7	0
113	1	1	1	1	24.6867	7	20	3	7	0
113	1	7	7	1	24.6867	7	20	3	7	0
113	1	6	6	1	24.6867	7	20	3	7	0
113	1	1	1	1	24.6867	7	20	3	7	0
113	1	2	2	1	24.6867	7	20	3	7	0
113	1	4	4	1	24.6867	7	20	3	7	0
113	1	8	8	1	24.6867	7	20	3	7	0
113	1	6	6	1	24.6867	7	20	3	7	0
113	1	5	5	1	24.6867	7	20	3	7	0
113	1	4	4	1	24.6867	7	20	3	7	0
113	1	1	1	1	24.6867	7	20	3	7	0
113	1	2	2	1	24.6867	7	20	3	7	0
113	1	6	5	0	24.6867	7	20	3	7	0
113	1	5	6	0	24.6867	7	20	3	7	0
113	1	7	7	1	24.6867	7	20	3	7	0
113	1	8	8	1	24.6867	7	20	3	7	0
113	1	6	2	0	24.6867	7	20	3	7	0
113	1	7	4	0	24.6867	7	20	3	7	0
113	1	3	3	1	24.6867	7	20	3	7	0
113	1	2	5	0	24.6867	7	20	3	7	0
114	1	8	8	1	27.7043	7	20	3	5	0
114	1	3	3	1	27.7043	7	20	3	5	0
114	1	8	8	1	27.7043	7	20	3	5	0
114	1	4	4	1	27.7043	7	20	3	5	0
114	1	1	1	1	27.7043	7	20	3	5	0
114	1	7	7	1	27.7043	7	20	3	5	0
114	1	8	6	0	27.7043	7	20	3	5	0
114	1	5	1	0	27.7043	7	20	3	5	0
114	1	2	2	1	27.7043	7	20	3	5	0
114	1	4	4	1	27.7043	7	20	3	5	0
114	1	8	8	1	27.7043	7	20	3	5	0
114	1	6	6	1	27.7043	7	20	3	5	0
114	1	5	5	1	27.7043	7	20	3	5	0
114	1	4	4	1	27.7043	7	20	3	5	0
114	1	1	1	1	27.7043	7	20	3	5	0
114	1	2	2	1	27.7043	7	20	3	5	0
114	1	3	5	0	27.7043	7	20	3	5	0
114	1	8	6	0	27.7043	7	20	3	5	0
114	1	7	7	1	27.7043	7	20	3	5	0
114	1	8	8	1	27.7043	7	20	3	5	0
114	1	6	2	0	27.7043	7	20	3	5	0
114	1	4	4	1	27.7043	7	20	3	5	0
114	1	3	3	1	27.7043	7	20	3	5	0
114	1	0	5	0	27.7043	7	20	3	5	0
115	1	8	8	1	28.3387	3	29	5	1	1
115	1	3	3	1	28.3387	3	29	5	1	1
115	1	8	8	1	28.3387	3	29	5	1	1
115	1	4	4	1	28.3387	3	29	5	1	1
115	1	1	1	1	28.3387	3	29	5	1	1
115	1	7	7	1	28.3387	3	29	5	1	1
115	1	6	6	1	28.3387	3	29	5	1	1
115	1	8	1	0	28.3387	3	29	5	1	1
115	1	3	2	0	28.3387	3	29	5	1	1
115	1	4	4	1	28.3387	3	29	5	1	1
115	1	8	8	1	28.3387	3	29	5	1	1
115	1	6	6	1	28.3387	3	29	5	1	1
115	1	5	5	1	28.3387	3	29	5	1	1
115	1	4	4	1	28.3387	3	29	5	1	1
115	1	1	1	1	28.3387	3	29	5	1	1
115	1	2	2	1	28.3387	3	29	5	1	1
115	1	4	5	0	28.3387	3	29	5	1	1
115	1	4	6	0	28.3387	3	29	5	1	1
115	1	7	7	1	28.3387	3	29	5	1	1
115	1	8	8	1	28.3387	3	29	5	1	1
115	1	5	2	0	28.3387	3	29	5	1	1
115	1	2	4	0	28.3387	3	29	5	1	1
115	1	3	3	1	28.3387	3	29	5	1	1
115	1	2	5	0	28.3387	3	29	5	1	1
116	1	8	8	1	22.3069	8	20	3	9	0
116	1	3	3	1	22.3069	8	20	3	9	0
116	1	8	8	1	22.3069	8	20	3	9	0
116	1	4	4	1	22.3069	8	20	3	9	0
116	1	1	1	1	22.3069	8	20	3	9	0
116	1	7	7	1	22.3069	8	20	3	9	0
116	1	6	6	1	22.3069	8	20	3	9	0
116	1	1	1	1	22.3069	8	20	3	9	0
116	1	2	2	1	22.3069	8	20	3	9	0
116	1	4	4	1	22.3069	8	20	3	9	0
116	1	8	8	1	22.3069	8	20	3	9	0
116	1	6	6	1	22.3069	8	20	3	9	0
116	1	1	5	0	22.3069	8	20	3	9	0
116	1	4	4	1	22.3069	8	20	3	9	0
116	1	1	1	1	22.3069	8	20	3	9	0
116	1	5	2	0	22.3069	8	20	3	9	0
116	1	3	5	0	22.3069	8	20	3	9	0
116	1	5	6	0	22.3069	8	20	3	9	0
116	1	7	7	1	22.3069	8	20	3	9	0
116	1	8	8	1	22.3069	8	20	3	9	0
116	1	6	2	0	22.3069	8	20	3	9	0
116	1	3	4	0	22.3069	8	20	3	9	0
116	1	1	3	0	22.3069	8	20	3	9	0
116	1	7	5	0	22.3069	8	20	3	9	0
117	1	8	8	1	37.5822	6	20	3	10	0
117	1	3	3	1	37.5822	6	20	3	10	0
117	1	8	8	1	37.5822	6	20	3	10	0
117	1	4	4	1	37.5822	6	20	3	10	0
117	1	1	1	1	37.5822	6	20	3	10	0
117	1	7	7	1	37.5822	6	20	3	10	0
117	1	6	6	1	37.5822	6	20	3	10	0
117	1	5	1	0	37.5822	6	20	3	10	0
117	1	3	2	0	37.5822	6	20	3	10	0
117	1	4	4	1	37.5822	6	20	3	10	0
117	1	8	8	1	37.5822	6	20	3	10	0
117	1	6	6	1	37.5822	6	20	3	10	0
117	1	5	5	1	37.5822	6	20	3	10	0
117	1	4	4	1	37.5822	6	20	3	10	0
117	1	1	1	1	37.5822	6	20	3	10	0
117	1	2	2	1	37.5822	6	20	3	10	0
117	1	7	5	0	37.5822	6	20	3	10	0
117	1	8	6	0	37.5822	6	20	3	10	0
117	1	7	7	1	37.5822	6	20	3	10	0
117	1	8	8	1	37.5822	6	20	3	10	0
117	1	1	2	0	37.5822	6	20	3	10	0
117	1	3	4	0	37.5822	6	20	3	10	0
117	1	8	3	0	37.5822	6	20	3	10	0
117	1	2	5	0	37.5822	6	20	3	10	0
118	1	8	8	1	29.7409	8	19	1	1	1
118	1	3	3	1	29.7409	8	19	1	1	1
118	1	8	8	1	29.7409	8	19	1	1	1
118	1	4	4	1	29.7409	8	19	1	1	1
118	1	1	1	1	29.7409	8	19	1	1	1
118	1	7	7	1	29.7409	8	19	1	1	1
118	1	5	6	0	29.7409	8	19	1	1	1
118	1	1	1	1	29.7409	8	19	1	1	1
118	1	2	2	1	29.7409	8	19	1	1	1
118	1	4	4	1	29.7409	8	19	1	1	1
118	1	8	8	1	29.7409	8	19	1	1	1
118	1	6	6	1	29.7409	8	19	1	1	1
118	1	1	5	0	29.7409	8	19	1	1	1
118	1	4	4	1	29.7409	8	19	1	1	1
118	1	1	1	1	29.7409	8	19	1	1	1
118	1	2	2	1	29.7409	8	19	1	1	1
118	1	2	5	0	29.7409	8	19	1	1	1
118	1	8	6	0	29.7409	8	19	1	1	1
118	1	7	7	1	29.7409	8	19	1	1	1
118	1	8	8	1	29.7409	8	19	1	1	1
118	1	4	2	0	29.7409	8	19	1	1	1
118	1	7	4	0	29.7409	8	19	1	1	1
118	1	5	3	0	29.7409	8	19	1	1	1
118	1	1	5	0	29.7409	8	19	1	1	1
119	1	8	8	1	20.0126	2	21	3	8	0
119	1	3	3	1	20.0126	2	21	3	8	0
119	1	8	8	1	20.0126	2	21	3	8	0
119	1	4	4	1	20.0126	2	21	3	8	0
119	1	6	1	0	20.0126	2	21	3	8	0
119	1	7	7	1	20.0126	2	21	3	8	0
119	1	6	6	1	20.0126	2	21	3	8	0
119	1	1	1	1	20.0126	2	21	3	8	0
119	1	1	2	0	20.0126	2	21	3	8	0
119	1	4	4	1	20.0126	2	21	3	8	0
119	1	8	8	1	20.0126	2	21	3	8	0
119	1	2	6	0	20.0126	2	21	3	8	0
119	1	2	5	0	20.0126	2	21	3	8	0
119	1	1	4	0	20.0126	2	21	3	8	0
119	1	1	1	1	20.0126	2	21	3	8	0
119	1	2	2	1	20.0126	2	21	3	8	0
119	1	4	5	0	20.0126	2	21	3	8	0
119	1	6	6	1	20.0126	2	21	3	8	0
119	1	5	7	0	20.0126	2	21	3	8	0
119	1	8	8	1	20.0126	2	21	3	8	0
119	1	3	2	0	20.0126	2	21	3	8	0
119	1	1	4	0	20.0126	2	21	3	8	0
119	1	3	3	1	20.0126	2	21	3	8	0
119	1	2	5	0	20.0126	2	21	3	8	0
120	1	8	8	1	22.9864	7	25	1	1	1
120	1	3	3	1	22.9864	7	25	1	1	1
120	1	8	8	1	22.9864	7	25	1	1	1
120	1	4	4	1	22.9864	7	25	1	1	1
120	1	1	1	1	22.9864	7	25	1	1	1
120	1	7	7	1	22.9864	7	25	1	1	1
120	1	6	6	1	22.9864	7	25	1	1	1
120	1	1	1	1	22.9864	7	25	1	1	1
120	1	4	2	0	22.9864	7	25	1	1	1
120	1	4	4	1	22.9864	7	25	1	1	1
120	1	8	8	1	22.9864	7	25	1	1	1
120	1	6	6	1	22.9864	7	25	1	1	1
120	1	5	5	1	22.9864	7	25	1	1	1
120	1	4	4	1	22.9864	7	25	1	1	1
120	1	1	1	1	22.9864	7	25	1	1	1
120	1	2	2	1	22.9864	7	25	1	1	1
120	1	7	5	0	22.9864	7	25	1	1	1
120	1	8	6	0	22.9864	7	25	1	1	1
120	1	7	7	1	22.9864	7	25	1	1	1
120	1	8	8	1	22.9864	7	25	1	1	1
120	1	1	2	0	22.9864	7	25	1	1	1
120	1	5	4	0	22.9864	7	25	1	1	1
120	1	1	3	0	22.9864	7	25	1	1	1
120	1	2	5	0	22.9864	7	25	1	1	1
121	1	8	8	1	18.1698	6	22	3	1	1
121	1	3	3	1	18.1698	6	22	3	1	1
121	1	8	8	1	18.1698	6	22	3	1	1
121	1	4	4	1	18.1698	6	22	3	1	1
121	1	1	1	1	18.1698	6	22	3	1	1
121	1	7	7	1	18.1698	6	22	3	1	1
121	1	6	6	1	18.1698	6	22	3	1	1
121	1	1	1	1	18.1698	6	22	3	1	1
121	1	2	2	1	18.1698	6	22	3	1	1
121	1	4	4	1	18.1698	6	22	3	1	1
121	1	8	8	1	18.1698	6	22	3	1	1
121	1	6	6	1	18.1698	6	22	3	1	1
121	1	0	5	0	18.1698	6	22	3	1	1
121	1	4	4	1	18.1698	6	22	3	1	1
121	1	1	1	1	18.1698	6	22	3	1	1
121	1	2	2	1	18.1698	6	22	3	1	1
121	1	6	5	0	18.1698	6	22	3	1	1
121	1	7	6	0	18.1698	6	22	3	1	1
121	1	5	7	0	18.1698	6	22	3	1	1
121	1	8	8	1	18.1698	6	22	3	1	1
121	1	2	2	1	18.1698	6	22	3	1	1
121	1	7	4	0	18.1698	6	22	3	1	1
121	1	1	3	0	18.1698	6	22	3	1	1
121	1	1	5	0	18.1698	6	22	3	1	1
122	1	8	8	1	18.6411	7	20	3	4	1
122	1	3	3	1	18.6411	7	20	3	4	1
122	1	8	8	1	18.6411	7	20	3	4	1
122	1	4	4	1	18.6411	7	20	3	4	1
122	1	1	1	1	18.6411	7	20	3	4	1
122	1	7	7	1	18.6411	7	20	3	4	1
122	1	6	6	1	18.6411	7	20	3	4	1
122	1	1	1	1	18.6411	7	20	3	4	1
122	1	2	2	1	18.6411	7	20	3	4	1
122	1	4	4	1	18.6411	7	20	3	4	1
122	1	8	8	1	18.6411	7	20	3	4	1
122	1	6	6	1	18.6411	7	20	3	4	1
122	1	5	5	1	18.6411	7	20	3	4	1
122	1	4	4	1	18.6411	7	20	3	4	1
122	1	1	1	1	18.6411	7	20	3	4	1
122	1	2	2	1	18.6411	7	20	3	4	1
122	1	1	5	0	18.6411	7	20	3	4	1
122	1	5	6	0	18.6411	7	20	3	4	1
122	1	7	7	1	18.6411	7	20	3	4	1
122	1	8	8	1	18.6411	7	20	3	4	1
122	1	5	2	0	18.6411	7	20	3	4	1
122	1	6	4	0	18.6411	7	20	3	4	1
122	1	1	3	0	18.6411	7	20	3	4	1
122	1	7	5	0	18.6411	7	20	3	4	1
123	1	8	8	1	25.6224	6	22	6	3	1
123	1	3	3	1	25.6224	6	22	6	3	1
123	1	8	8	1	25.6224	6	22	6	3	1
123	1	4	4	1	25.6224	6	22	6	3	1
123	1	1	1	1	25.6224	6	22	6	3	1
123	1	7	7	1	25.6224	6	22	6	3	1
123	1	8	6	0	25.6224	6	22	6	3	1
123	1	1	1	1	25.6224	6	22	6	3	1
123	1	3	2	0	25.6224	6	22	6	3	1
123	1	4	4	1	25.6224	6	22	6	3	1
123	1	8	8	1	25.6224	6	22	6	3	1
123	1	6	6	1	25.6224	6	22	6	3	1
123	1	5	5	1	25.6224	6	22	6	3	1
123	1	4	4	1	25.6224	6	22	6	3	1
123	1	1	1	1	25.6224	6	22	6	3	1
123	1	5	2	0	25.6224	6	22	6	3	1
123	1	3	5	0	25.6224	6	22	6	3	1
123	1	5	6	0	25.6224	6	22	6	3	1
123	1	6	7	0	25.6224	6	22	6	3	1
123	1	8	8	1	25.6224	6	22	6	3	1
123	1	4	2	0	25.6224	6	22	6	3	1
123	1	1	4	0	25.6224	6	22	6	3	1
123	1	3	3	1	25.6224	6	22	6	3	1
123	1	4	5	0	25.6224	6	22	6	3	1
124	1	8	8	1	17.7312	6	19	1	2	1
124	1	3	3	1	17.7312	6	19	1	2	1
124	1	8	8	1	17.7312	6	19	1	2	1
124	1	4	4	1	17.7312	6	19	1	2	1
124	1	4	1	0	17.7312	6	19	1	2	1
124	1	7	7	1	17.7312	6	19	1	2	1
124	1	6	6	1	17.7312	6	19	1	2	1
124	1	1	1	1	17.7312	6	19	1	2	1
124	1	2	2	1	17.7312	6	19	1	2	1
124	1	4	4	1	17.7312	6	19	1	2	1
124	1	8	8	1	17.7312	6	19	1	2	1
124	1	6	6	1	17.7312	6	19	1	2	1
124	1	5	5	1	17.7312	6	19	1	2	1
124	1	4	4	1	17.7312	6	19	1	2	1
124	1	5	1	0	17.7312	6	19	1	2	1
124	1	2	2	1	17.7312	6	19	1	2	1
124	1	2	5	0	17.7312	6	19	1	2	1
124	1	8	6	0	17.7312	6	19	1	2	1
124	1	7	7	1	17.7312	6	19	1	2	1
124	1	8	8	1	17.7312	6	19	1	2	1
124	1	6	2	0	17.7312	6	19	1	2	1
124	1	7	4	0	17.7312	6	19	1	2	1
124	1	3	3	1	17.7312	6	19	1	2	1
124	1	2	5	0	17.7312	6	19	1	2	1
125	1	8	8	1	28.0022	4	20	3	7	1
125	1	3	3	1	28.0022	4	20	3	7	1
125	1	8	8	1	28.0022	4	20	3	7	1
125	1	4	4	1	28.0022	4	20	3	7	1
125	1	1	1	1	28.0022	4	20	3	7	1
125	1	5	7	0	28.0022	4	20	3	7	1
125	1	4	6	0	28.0022	4	20	3	7	1
125	1	1	1	1	28.0022	4	20	3	7	1
125	1	3	2	0	28.0022	4	20	3	7	1
125	1	4	4	1	28.0022	4	20	3	7	1
125	1	8	8	1	28.0022	4	20	3	7	1
125	1	3	6	0	28.0022	4	20	3	7	1
125	1	1	5	0	28.0022	4	20	3	7	1
125	1	4	4	1	28.0022	4	20	3	7	1
125	1	1	1	1	28.0022	4	20	3	7	1
125	1	2	2	1	28.0022	4	20	3	7	1
125	1	6	5	0	28.0022	4	20	3	7	1
125	1	7	6	0	28.0022	4	20	3	7	1
125	1	7	7	1	28.0022	4	20	3	7	1
125	1	8	8	1	28.0022	4	20	3	7	1
125	1	1	2	0	28.0022	4	20	3	7	1
125	1	1	4	0	28.0022	4	20	3	7	1
125	1	3	3	1	28.0022	4	20	3	7	1
125	1	2	5	0	28.0022	4	20	3	7	1
126	1	8	8	1	21.9914	6	19	5	1	0
126	1	3	3	1	21.9914	6	19	5	1	0
126	1	8	8	1	21.9914	6	19	5	1	0
126	1	4	4	1	21.9914	6	19	5	1	0
126	1	1	1	1	21.9914	6	19	5	1	0
126	1	7	7	1	21.9914	6	19	5	1	0
126	1	6	6	1	21.9914	6	19	5	1	0
126	1	1	1	1	21.9914	6	19	5	1	0
126	1	2	2	1	21.9914	6	19	5	1	0
126	1	4	4	1	21.9914	6	19	5	1	0
126	1	8	8	1	21.9914	6	19	5	1	0
126	1	6	6	1	21.9914	6	19	5	1	0
126	1	5	5	1	21.9914	6	19	5	1	0
126	1	4	4	1	21.9914	6	19	5	1	0
126	1	2	1	0	21.9914	6	19	5	1	0
126	1	2	2	1	21.9914	6	19	5	1	0
126	1	5	5	1	21.9914	6	19	5	1	0
126	1	8	6	0	21.9914	6	19	5	1	0
126	1	7	7	1	21.9914	6	19	5	1	0
126	1	8	8	1	21.9914	6	19	5	1	0
126	1	6	2	0	21.9914	6	19	5	1	0
126	1	1	4	0	21.9914	6	19	5	1	0
126	1	3	3	1	21.9914	6	19	5	1	0
126	1	5	5	1	21.9914	6	19	5	1	0
127	1	8	8	1	22.0875	7	19	1	4	0
127	1	3	3	1	22.0875	7	19	1	4	0
127	1	8	8	1	22.0875	7	19	1	4	0
127	1	4	4	1	22.0875	7	19	1	4	0
127	1	1	1	1	22.0875	7	19	1	4	0
127	1	7	7	1	22.0875	7	19	1	4	0
127	1	8	6	0	22.0875	7	19	1	4	0
127	1	1	1	1	22.0875	7	19	1	4	0
127	1	2	2	1	22.0875	7	19	1	4	0
127	1	4	4	1	22.0875	7	19	1	4	0
127	1	8	8	1	22.0875	7	19	1	4	0
127	1	6	6	1	22.0875	7	19	1	4	0
127	1	5	5	1	22.0875	7	19	1	4	0
127	1	4	4	1	22.0875	7	19	1	4	0
127	1	1	1	1	22.0875	7	19	1	4	0
127	1	2	2	1	22.0875	7	19	1	4	0
127	1	5	5	1	22.0875	7	19	1	4	0
127	1	8	6	0	22.0875	7	19	1	4	0
127	1	7	7	1	22.0875	7	19	1	4	0
127	1	8	8	1	22.0875	7	19	1	4	0
127	1	2	2	1	22.0875	7	19	1	4	0
127	1	4	4	1	22.0875	7	19	1	4	0
127	1	3	3	1	22.0875	7	19	1	4	0
127	1	1	5	0	22.0875	7	19	1	4	0
128	1	8	8	1	31.5388	2	22	5	1	1
128	1	3	3	1	31.5388	2	22	5	1	1
128	1	8	8	1	31.5388	2	22	5	1	1
128	1	4	4	1	31.5388	2	22	5	1	1
128	1	1	1	1	31.5388	2	22	5	1	1
128	1	7	7	1	31.5388	2	22	5	1	1
128	1	6	6	1	31.5388	2	22	5	1	1
128	1	1	1	1	31.5388	2	22	5	1	1
128	1	2	2	1	31.5388	2	22	5	1	1
128	1	4	4	1	31.5388	2	22	5	1	1
128	1	0	8	0	31.5388	2	22	5	1	1
128	1	6	6	1	31.5388	2	22	5	1	1
128	1	5	5	1	31.5388	2	22	5	1	1
128	1	4	4	1	31.5388	2	22	5	1	1
128	1	1	1	1	31.5388	2	22	5	1	1
128	1	2	2	1	31.5388	2	22	5	1	1
128	1	3	5	0	31.5388	2	22	5	1	1
128	1	2	6	0	31.5388	2	22	5	1	1
128	1	7	7	1	31.5388	2	22	5	1	1
128	1	8	8	1	31.5388	2	22	5	1	1
128	1	1	2	0	31.5388	2	22	5	1	1
128	1	7	4	0	31.5388	2	22	5	1	1
128	1	3	3	1	31.5388	2	22	5	1	1
128	1	2	5	0	31.5388	2	22	5	1	1
129	1	8	8	1	23.7473	7	22	5	8	0
129	1	3	3	1	23.7473	7	22	5	8	0
129	1	8	8	1	23.7473	7	22	5	8	0
129	1	4	4	1	23.7473	7	22	5	8	0
129	1	1	1	1	23.7473	7	22	5	8	0
129	1	7	7	1	23.7473	7	22	5	8	0
129	1	6	6	1	23.7473	7	22	5	8	0
129	1	8	1	0	23.7473	7	22	5	8	0
129	1	3	2	0	23.7473	7	22	5	8	0
129	1	4	4	1	23.7473	7	22	5	8	0
129	1	8	8	1	23.7473	7	22	5	8	0
129	1	5	6	0	23.7473	7	22	5	8	0
129	1	1	5	0	23.7473	7	22	5	8	0
129	1	4	4	1	23.7473	7	22	5	8	0
129	1	1	1	1	23.7473	7	22	5	8	0
129	1	2	2	1	23.7473	7	22	5	8	0
129	1	3	5	0	23.7473	7	22	5	8	0
129	1	5	6	0	23.7473	7	22	5	8	0
129	1	7	7	1	23.7473	7	22	5	8	0
129	1	2	8	0	23.7473	7	22	5	8	0
129	1	7	2	0	23.7473	7	22	5	8	0
129	1	4	4	1	23.7473	7	22	5	8	0
129	1	5	3	0	23.7473	7	22	5	8	0
129	1	6	5	0	23.7473	7	22	5	8	0
130	1	8	8	1	27.2877	2	28	3	6	0
130	1	3	3	1	27.2877	2	28	3	6	0
130	1	8	8	1	27.2877	2	28	3	6	0
130	1	4	4	1	27.2877	2	28	3	6	0
130	1	7	1	0	27.2877	2	28	3	6	0
130	1	7	7	1	27.2877	2	28	3	6	0
130	1	6	6	1	27.2877	2	28	3	6	0
130	1	5	1	0	27.2877	2	28	3	6	0
130	1	4	2	0	27.2877	2	28	3	6	0
130	1	4	4	1	27.2877	2	28	3	6	0
130	1	8	8	1	27.2877	2	28	3	6	0
130	1	6	6	1	27.2877	2	28	3	6	0
130	1	2	5	0	27.2877	2	28	3	6	0
130	1	4	4	1	27.2877	2	28	3	6	0
130	1	1	1	1	27.2877	2	28	3	6	0
130	1	0	2	0	27.2877	2	28	3	6	0
130	1	0	5	0	27.2877	2	28	3	6	0
130	1	5	6	0	27.2877	2	28	3	6	0
130	1	0	7	0	27.2877	2	28	3	6	0
130	1	8	8	1	27.2877	2	28	3	6	0
130	1	4	2	0	27.2877	2	28	3	6	0
130	1	1	4	0	27.2877	2	28	3	6	0
130	1	5	3	0	27.2877	2	28	3	6	0
130	1	2	5	0	27.2877	2	28	3	6	0
131	1	8	8	1	30.1104	1	21	5	1	0
131	1	3	3	1	30.1104	1	21	5	1	0
131	1	8	8	1	30.1104	1	21	5	1	0
131	1	4	4	1	30.1104	1	21	5	1	0
131	1	1	1	1	30.1104	1	21	5	1	0
131	1	7	7	1	30.1104	1	21	5	1	0
131	1	8	6	0	30.1104	1	21	5	1	0
131	1	0	1	0	30.1104	1	21	5	1	0
131	1	3	2	0	30.1104	1	21	5	1	0
131	1	4	4	1	30.1104	1	21	5	1	0
131	1	8	8	1	30.1104	1	21	5	1	0
131	1	6	6	1	30.1104	1	21	5	1	0
131	1	5	5	1	30.1104	1	21	5	1	0
131	1	4	4	1	30.1104	1	21	5	1	0
131	1	8	1	0	30.1104	1	21	5	1	0
131	1	2	2	1	30.1104	1	21	5	1	0
131	1	6	5	0	30.1104	1	21	5	1	0
131	1	1	6	0	30.1104	1	21	5	1	0
131	1	7	7	1	30.1104	1	21	5	1	0
131	1	8	8	1	30.1104	1	21	5	1	0
131	1	8	2	0	30.1104	1	21	5	1	0
131	1	7	4	0	30.1104	1	21	5	1	0
131	1	7	3	0	30.1104	1	21	5	1	0
131	1	3	5	0	30.1104	1	21	5	1	0
132	1	8	8	1	20.9855	3	18	1	8	1
132	1	3	3	1	20.9855	3	18	1	8	1
132	1	8	8	1	20.9855	3	18	1	8	1
132	1	4	4	1	20.9855	3	18	1	8	1
132	1	1	1	1	20.9855	3	18	1	8	1
132	1	5	7	0	20.9855	3	18	1	8	1
132	1	1	6	0	20.9855	3	18	1	8	1
132	1	5	1	0	20.9855	3	18	1	8	1
132	1	2	2	1	20.9855	3	18	1	8	1
132	1	4	4	1	20.9855	3	18	1	8	1
132	1	8	8	1	20.9855	3	18	1	8	1
132	1	6	6	1	20.9855	3	18	1	8	1
132	1	5	5	1	20.9855	3	18	1	8	1
132	1	4	4	1	20.9855	3	18	1	8	1
132	1	1	1	1	20.9855	3	18	1	8	1
132	1	2	2	1	20.9855	3	18	1	8	1
132	1	3	5	0	20.9855	3	18	1	8	1
132	1	6	6	1	20.9855	3	18	1	8	1
132	1	7	7	1	20.9855	3	18	1	8	1
132	1	8	8	1	20.9855	3	18	1	8	1
132	1	7	2	0	20.9855	3	18	1	8	1
132	1	6	4	0	20.9855	3	18	1	8	1
132	1	1	3	0	20.9855	3	18	1	8	1
132	1	5	5	1	20.9855	3	18	1	8	1
133	1	8	8	1	23.9622	6	21	5	9	1
133	1	3	3	1	23.9622	6	21	5	9	1
133	1	8	8	1	23.9622	6	21	5	9	1
133	1	4	4	1	23.9622	6	21	5	9	1
133	1	1	1	1	23.9622	6	21	5	9	1
133	1	7	7	1	23.9622	6	21	5	9	1
133	1	6	6	1	23.9622	6	21	5	9	1
133	1	5	1	0	23.9622	6	21	5	9	1
133	1	2	2	1	23.9622	6	21	5	9	1
133	1	4	4	1	23.9622	6	21	5	9	1
133	1	8	8	1	23.9622	6	21	5	9	1
133	1	6	6	1	23.9622	6	21	5	9	1
133	1	5	5	1	23.9622	6	21	5	9	1
133	1	4	4	1	23.9622	6	21	5	9	1
133	1	1	1	1	23.9622	6	21	5	9	1
133	1	2	2	1	23.9622	6	21	5	9	1
133	1	2	5	0	23.9622	6	21	5	9	1
133	1	6	6	1	23.9622	6	21	5	9	1
133	1	7	7	1	23.9622	6	21	5	9	1
133	1	8	8	1	23.9622	6	21	5	9	1
133	1	2	2	1	23.9622	6	21	5	9	1
133	1	4	4	1	23.9622	6	21	5	9	1
133	1	3	3	1	23.9622	6	21	5	9	1
133	1	5	5	1	23.9622	6	21	5	9	1
134	1	8	8	1	24.4488	4	22	5	10	1
134	1	3	3	1	24.4488	4	22	5	10	1
134	1	8	8	1	24.4488	4	22	5	10	1
134	1	4	4	1	24.4488	4	22	5	10	1
134	1	1	1	1	24.4488	4	22	5	10	1
134	1	7	7	1	24.4488	4	22	5	10	1
134	1	6	6	1	24.4488	4	22	5	10	1
134	1	1	1	1	24.4488	4	22	5	10	1
134	1	2	2	1	24.4488	4	22	5	10	1
134	1	4	4	1	24.4488	4	22	5	10	1
134	1	8	8	1	24.4488	4	22	5	10	1
134	1	6	6	1	24.4488	4	22	5	10	1
134	1	5	5	1	24.4488	4	22	5	10	1
134	1	4	4	1	24.4488	4	22	5	10	1
134	1	1	1	1	24.4488	4	22	5	10	1
134	1	2	2	1	24.4488	4	22	5	10	1
134	1	5	5	1	24.4488	4	22	5	10	1
134	1	8	6	0	24.4488	4	22	5	10	1
134	1	7	7	1	24.4488	4	22	5	10	1
134	1	8	8	1	24.4488	4	22	5	10	1
134	1	2	2	1	24.4488	4	22	5	10	1
134	1	4	4	1	24.4488	4	22	5	10	1
134	1	3	3	1	24.4488	4	22	5	10	1
134	1	5	5	1	24.4488	4	22	5	10	1
135	1	8	8	1	31.4601	8	19	3	9	1
135	1	3	3	1	31.4601	8	19	3	9	1
135	1	8	8	1	31.4601	8	19	3	9	1
135	1	4	4	1	31.4601	8	19	3	9	1
135	1	1	1	1	31.4601	8	19	3	9	1
135	1	5	7	0	31.4601	8	19	3	9	1
135	1	6	6	1	31.4601	8	19	3	9	1
135	1	5	1	0	31.4601	8	19	3	9	1
135	1	0	2	0	31.4601	8	19	3	9	1
135	1	4	4	1	31.4601	8	19	3	9	1
135	1	0	8	0	31.4601	8	19	3	9	1
135	1	6	6	1	31.4601	8	19	3	9	1
135	1	5	5	1	31.4601	8	19	3	9	1
135	1	3	4	0	31.4601	8	19	3	9	1
135	1	3	1	0	31.4601	8	19	3	9	1
135	1	4	2	0	31.4601	8	19	3	9	1
135	1	2	5	0	31.4601	8	19	3	9	1
135	1	1	6	0	31.4601	8	19	3	9	1
135	1	5	7	0	31.4601	8	19	3	9	1
135	1	4	8	0	31.4601	8	19	3	9	1
135	1	7	2	0	31.4601	8	19	3	9	1
135	1	5	4	0	31.4601	8	19	3	9	1
135	1	3	3	1	31.4601	8	19	3	9	1
135	1	0	5	0	31.4601	8	19	3	9	1
136	0	8	8	1	22.7064	6	19	1	1	0
136	0	7	3	0	22.7064	6	19	1	1	0
136	0	8	8	1	22.7064	6	19	1	1	0
136	0	8	4	0	22.7064	6	19	1	1	0
136	0	1	1	1	22.7064	6	19	1	1	0
136	0	7	7	1	22.7064	6	19	1	1	0
136	0	8	6	0	22.7064	6	19	1	1	0
136	0	5	1	0	22.7064	6	19	1	1	0
136	0	6	2	0	22.7064	6	19	1	1	0
136	0	4	4	1	22.7064	6	19	1	1	0
136	0	8	8	1	22.7064	6	19	1	1	0
136	0	5	6	0	22.7064	6	19	1	1	0
136	0	5	5	1	22.7064	6	19	1	1	0
136	0	4	4	1	22.7064	6	19	1	1	0
136	0	1	1	1	22.7064	6	19	1	1	0
136	0	0	2	0	22.7064	6	19	1	1	0
136	0	6	5	0	22.7064	6	19	1	1	0
136	0	8	6	0	22.7064	6	19	1	1	0
136	0	7	7	1	22.7064	6	19	1	1	0
136	0	8	8	1	22.7064	6	19	1	1	0
136	0	5	2	0	22.7064	6	19	1	1	0
136	0	7	4	0	22.7064	6	19	1	1	0
136	0	5	3	0	22.7064	6	19	1	1	0
136	0	2	5	0	22.7064	6	19	1	1	0
137	0	8	8	1	21.4882	3	24	3	1	0
137	0	3	3	1	21.4882	3	24	3	1	0
137	0	8	8	1	21.4882	3	24	3	1	0
137	0	4	4	1	21.4882	3	24	3	1	0
137	0	1	1	1	21.4882	3	24	3	1	0
137	0	7	7	1	21.4882	3	24	3	1	0
137	0	6	6	1	21.4882	3	24	3	1	0
137	0	1	1	1	21.4882	3	24	3	1	0
137	0	2	2	1	21.4882	3	24	3	1	0
137	0	4	4	1	21.4882	3	24	3	1	0
137	0	8	8	1	21.4882	3	24	3	1	0
137	0	6	6	1	21.4882	3	24	3	1	0
137	0	5	5	1	21.4882	3	24	3	1	0
137	0	4	4	1	21.4882	3	24	3	1	0
137	0	1	1	1	21.4882	3	24	3	1	0
137	0	2	2	1	21.4882	3	24	3	1	0
137	0	5	5	1	21.4882	3	24	3	1	0
137	0	5	6	0	21.4882	3	24	3	1	0
137	0	7	7	1	21.4882	3	24	3	1	0
137	0	8	8	1	21.4882	3	24	3	1	0
137	0	4	2	0	21.4882	3	24	3	1	0
137	0	1	4	0	21.4882	3	24	3	1	0
137	0	3	3	1	21.4882	3	24	3	1	0
137	0	1	5	0	21.4882	3	24	3	1	0
138	0	8	8	1	23.095	5	25	3	1	0
138	0	3	3	1	23.095	5	25	3	1	0
138	0	8	8	1	23.095	5	25	3	1	0
138	0	8	4	0	23.095	5	25	3	1	0
138	0	1	1	1	23.095	5	25	3	1	0
138	0	7	7	1	23.095	5	25	3	1	0
138	0	6	6	1	23.095	5	25	3	1	0
138	0	1	1	1	23.095	5	25	3	1	0
138	0	2	2	1	23.095	5	25	3	1	0
138	0	4	4	1	23.095	5	25	3	1	0
138	0	8	8	1	23.095	5	25	3	1	0
138	0	6	6	1	23.095	5	25	3	1	0
138	0	5	5	1	23.095	5	25	3	1	0
138	0	4	4	1	23.095	5	25	3	1	0
138	0	1	1	1	23.095	5	25	3	1	0
138	0	2	2	1	23.095	5	25	3	1	0
138	0	2	5	0	23.095	5	25	3	1	0
138	0	6	6	1	23.095	5	25	3	1	0
138	0	7	7	1	23.095	5	25	3	1	0
138	0	8	8	1	23.095	5	25	3	1	0
138	0	1	2	0	23.095	5	25	3	1	0
138	0	1	4	0	23.095	5	25	3	1	0
138	0	3	3	1	23.095	5	25	3	1	0
138	0	5	5	1	23.095	5	25	3	1	0
139	0	8	8	1	21.5309	4	20	3	3	0
139	0	3	3	1	21.5309	4	20	3	3	0
139	0	3	8	0	21.5309	4	20	3	3	0
139	0	4	4	1	21.5309	4	20	3	3	0
139	0	1	1	1	21.5309	4	20	3	3	0
139	0	1	7	0	21.5309	4	20	3	3	0
139	0	6	6	1	21.5309	4	20	3	3	0
139	0	1	1	1	21.5309	4	20	3	3	0
139	0	2	2	1	21.5309	4	20	3	3	0
139	0	4	4	1	21.5309	4	20	3	3	0
139	0	8	8	1	21.5309	4	20	3	3	0
139	0	6	6	1	21.5309	4	20	3	3	0
139	0	5	5	1	21.5309	4	20	3	3	0
139	0	5	4	0	21.5309	4	20	3	3	0
139	0	1	1	1	21.5309	4	20	3	3	0
139	0	7	2	0	21.5309	4	20	3	3	0
139	0	6	5	0	21.5309	4	20	3	3	0
139	0	5	6	0	21.5309	4	20	3	3	0
139	0	7	7	1	21.5309	4	20	3	3	0
139	0	8	8	1	21.5309	4	20	3	3	0
139	0	7	2	0	21.5309	4	20	3	3	0
139	0	4	4	1	21.5309	4	20	3	3	0
139	0	3	3	1	21.5309	4	20	3	3	0
139	0	5	5	1	21.5309	4	20	3	3	0
140	0	8	8	1	25.0097	6	24	3	1	0
140	0	3	3	1	25.0097	6	24	3	1	0
140	0	8	8	1	25.0097	6	24	3	1	0
140	0	4	4	1	25.0097	6	24	3	1	0
140	0	1	1	1	25.0097	6	24	3	1	0
140	0	7	7	1	25.0097	6	24	3	1	0
140	0	6	6	1	25.0097	6	24	3	1	0
140	0	5	1	0	25.0097	6	24	3	1	0
140	0	2	2	1	25.0097	6	24	3	1	0
140	0	4	4	1	25.0097	6	24	3	1	0
140	0	8	8	1	25.0097	6	24	3	1	0
140	0	6	6	1	25.0097	6	24	3	1	0
140	0	5	5	1	25.0097	6	24	3	1	0
140	0	4	4	1	25.0097	6	24	3	1	0
140	0	1	1	1	25.0097	6	24	3	1	0
140	0	2	2	1	25.0097	6	24	3	1	0
140	0	6	5	0	25.0097	6	24	3	1	0
140	0	8	6	0	25.0097	6	24	3	1	0
140	0	7	7	1	25.0097	6	24	3	1	0
140	0	8	8	1	25.0097	6	24	3	1	0
140	0	6	2	0	25.0097	6	24	3	1	0
140	0	6	4	0	25.0097	6	24	3	1	0
140	0	7	3	0	25.0097	6	24	3	1	0
140	0	5	5	1	25.0097	6	24	3	1	0
141	0	8	8	1	23.5219	8	20	3	10	0
141	0	3	3	1	23.5219	8	20	3	10	0
141	0	8	8	1	23.5219	8	20	3	10	0
141	0	4	4	1	23.5219	8	20	3	10	0
141	0	1	1	1	23.5219	8	20	3	10	0
141	0	0	7	0	23.5219	8	20	3	10	0
141	0	6	6	1	23.5219	8	20	3	10	0
141	0	5	1	0	23.5219	8	20	3	10	0
141	0	3	2	0	23.5219	8	20	3	10	0
141	0	4	4	1	23.5219	8	20	3	10	0
141	0	8	8	1	23.5219	8	20	3	10	0
141	0	6	6	1	23.5219	8	20	3	10	0
141	0	5	5	1	23.5219	8	20	3	10	0
141	0	4	4	1	23.5219	8	20	3	10	0
141	0	1	1	1	23.5219	8	20	3	10	0
141	0	2	2	1	23.5219	8	20	3	10	0
141	0	8	5	0	23.5219	8	20	3	10	0
141	0	5	6	0	23.5219	8	20	3	10	0
141	0	3	7	0	23.5219	8	20	3	10	0
141	0	8	8	1	23.5219	8	20	3	10	0
141	0	6	2	0	23.5219	8	20	3	10	0
141	0	7	4	0	23.5219	8	20	3	10	0
141	0	3	3	1	23.5219	8	20	3	10	0
141	0	2	5	0	23.5219	8	20	3	10	0
142	0	8	8	1	23.3093	7	25	1	3	0
142	0	3	3	1	23.3093	7	25	1	3	0
142	0	4	8	0	23.3093	7	25	1	3	0
142	0	4	4	1	23.3093	7	25	1	3	0
142	0	1	1	1	23.3093	7	25	1	3	0
142	0	7	7	1	23.3093	7	25	1	3	0
142	0	6	6	1	23.3093	7	25	1	3	0
142	0	1	1	1	23.3093	7	25	1	3	0
142	0	2	2	1	23.3093	7	25	1	3	0
142	0	4	4	1	23.3093	7	25	1	3	0
142	0	8	8	1	23.3093	7	25	1	3	0
142	0	6	6	1	23.3093	7	25	1	3	0
142	0	5	5	1	23.3093	7	25	1	3	0
142	0	4	4	1	23.3093	7	25	1	3	0
142	0	2	1	0	23.3093	7	25	1	3	0
142	0	2	2	1	23.3093	7	25	1	3	0
142	0	4	5	0	23.3093	7	25	1	3	0
142	0	8	6	0	23.3093	7	25	1	3	0
142	0	7	7	1	23.3093	7	25	1	3	0
142	0	8	8	1	23.3093	7	25	1	3	0
142	0	6	2	0	23.3093	7	25	1	3	0
142	0	7	4	0	23.3093	7	25	1	3	0
142	0	5	3	0	23.3093	7	25	1	3	0
142	0	1	5	0	23.3093	7	25	1	3	0
143	0	8	8	1	23.5942	2	18	5	6	0
143	0	3	3	1	23.5942	2	18	5	6	0
143	0	4	8	0	23.5942	2	18	5	6	0
143	0	4	4	1	23.5942	2	18	5	6	0
143	0	1	1	1	23.5942	2	18	5	6	0
143	0	7	7	1	23.5942	2	18	5	6	0
143	0	6	6	1	23.5942	2	18	5	6	0
143	0	1	1	1	23.5942	2	18	5	6	0
143	0	3	2	0	23.5942	2	18	5	6	0
143	0	4	4	1	23.5942	2	18	5	6	0
143	0	8	8	1	23.5942	2	18	5	6	0
143	0	6	6	1	23.5942	2	18	5	6	0
143	0	0	5	0	23.5942	2	18	5	6	0
143	0	5	4	0	23.5942	2	18	5	6	0
143	0	5	1	0	23.5942	2	18	5	6	0
143	0	2	2	1	23.5942	2	18	5	6	0
143	0	0	5	0	23.5942	2	18	5	6	0
143	0	7	6	0	23.5942	2	18	5	6	0
143	0	4	7	0	23.5942	2	18	5	6	0
143	0	2	8	0	23.5942	2	18	5	6	0
143	0	5	2	0	23.5942	2	18	5	6	0
143	0	7	4	0	23.5942	2	18	5	6	0
143	0	7	3	0	23.5942	2	18	5	6	0
143	0	3	5	0	23.5942	2	18	5	6	0
144	0	8	8	1	32.1805	4	35	1	3	1
144	0	3	3	1	32.1805	4	35	1	3	1
144	0	8	8	1	32.1805	4	35	1	3	1
144	0	4	4	1	32.1805	4	35	1	3	1
144	0	1	1	1	32.1805	4	35	1	3	1
144	0	1	7	0	32.1805	4	35	1	3	1
144	0	6	6	1	32.1805	4	35	1	3	1
144	0	1	1	1	32.1805	4	35	1	3	1
144	0	1	2	0	32.1805	4	35	1	3	1
144	0	4	4	1	32.1805	4	35	1	3	1
144	0	8	8	1	32.1805	4	35	1	3	1
144	0	6	6	1	32.1805	4	35	1	3	1
144	0	5	5	1	32.1805	4	35	1	3	1
144	0	4	4	1	32.1805	4	35	1	3	1
144	0	1	1	1	32.1805	4	35	1	3	1
144	0	2	2	1	32.1805	4	35	1	3	1
144	0	2	5	0	32.1805	4	35	1	3	1
144	0	6	6	1	32.1805	4	35	1	3	1
144	0	7	7	1	32.1805	4	35	1	3	1
144	0	8	8	1	32.1805	4	35	1	3	1
144	0	2	2	1	32.1805	4	35	1	3	1
144	0	6	4	0	32.1805	4	35	1	3	1
144	0	3	3	1	32.1805	4	35	1	3	1
144	0	3	5	0	32.1805	4	35	1	3	1
145	0	8	8	1	24.3826	7	28	3	2	1
145	0	3	3	1	24.3826	7	28	3	2	1
145	0	8	8	1	24.3826	7	28	3	2	1
145	0	4	4	1	24.3826	7	28	3	2	1
145	0	1	1	1	24.3826	7	28	3	2	1
145	0	1	7	0	24.3826	7	28	3	2	1
145	0	6	6	1	24.3826	7	28	3	2	1
145	0	1	1	1	24.3826	7	28	3	2	1
145	0	2	2	1	24.3826	7	28	3	2	1
145	0	4	4	1	24.3826	7	28	3	2	1
145	0	8	8	1	24.3826	7	28	3	2	1
145	0	6	6	1	24.3826	7	28	3	2	1
145	0	5	5	1	24.3826	7	28	3	2	1
145	0	4	4	1	24.3826	7	28	3	2	1
145	0	1	1	1	24.3826	7	28	3	2	1
145	0	2	2	1	24.3826	7	28	3	2	1
145	0	2	5	0	24.3826	7	28	3	2	1
145	0	5	6	0	24.3826	7	28	3	2	1
145	0	7	7	1	24.3826	7	28	3	2	1
145	0	8	8	1	24.3826	7	28	3	2	1
145	0	5	2	0	24.3826	7	28	3	2	1
145	0	4	4	1	24.3826	7	28	3	2	1
145	0	3	3	1	24.3826	7	28	3	2	1
145	0	5	5	1	24.3826	7	28	3	2	1
146	0	8	8	1	19.6267	2	23	1	2	0
146	0	3	3	1	19.6267	2	23	1	2	0
146	0	8	8	1	19.6267	2	23	1	2	0
146	0	4	4	1	19.6267	2	23	1	2	0
146	0	1	1	1	19.6267	2	23	1	2	0
146	0	7	7	1	19.6267	2	23	1	2	0
146	0	6	6	1	19.6267	2	23	1	2	0
146	0	1	1	1	19.6267	2	23	1	2	0
146	0	2	2	1	19.6267	2	23	1	2	0
146	0	4	4	1	19.6267	2	23	1	2	0
146	0	0	8	0	19.6267	2	23	1	2	0
146	0	6	6	1	19.6267	2	23	1	2	0
146	0	5	5	1	19.6267	2	23	1	2	0
146	0	4	4	1	19.6267	2	23	1	2	0
146	0	1	1	1	19.6267	2	23	1	2	0
146	0	2	2	1	19.6267	2	23	1	2	0
146	0	2	5	0	19.6267	2	23	1	2	0
146	0	8	6	0	19.6267	2	23	1	2	0
146	0	7	7	1	19.6267	2	23	1	2	0
146	0	8	8	1	19.6267	2	23	1	2	0
146	0	2	2	1	19.6267	2	23	1	2	0
146	0	4	4	1	19.6267	2	23	1	2	0
146	0	3	3	1	19.6267	2	23	1	2	0
146	0	5	5	1	19.6267	2	23	1	2	0
147	0	8	8	1	23.7182	2	19	3	1	0
147	0	3	3	1	23.7182	2	19	3	1	0
147	0	8	8	1	23.7182	2	19	3	1	0
147	0	4	4	1	23.7182	2	19	3	1	0
147	0	1	1	1	23.7182	2	19	3	1	0
147	0	7	7	1	23.7182	2	19	3	1	0
147	0	6	6	1	23.7182	2	19	3	1	0
147	0	1	1	1	23.7182	2	19	3	1	0
147	0	2	2	1	23.7182	2	19	3	1	0
147	0	4	4	1	23.7182	2	19	3	1	0
147	0	8	8	1	23.7182	2	19	3	1	0
147	0	6	6	1	23.7182	2	19	3	1	0
147	0	5	5	1	23.7182	2	19	3	1	0
147	0	4	4	1	23.7182	2	19	3	1	0
147	0	1	1	1	23.7182	2	19	3	1	0
147	0	2	2	1	23.7182	2	19	3	1	0
147	0	4	5	0	23.7182	2	19	3	1	0
147	0	7	6	0	23.7182	2	19	3	1	0
147	0	7	7	1	23.7182	2	19	3	1	0
147	0	8	8	1	23.7182	2	19	3	1	0
147	0	6	2	0	23.7182	2	19	3	1	0
147	0	1	4	0	23.7182	2	19	3	1	0
147	0	3	3	1	23.7182	2	19	3	1	0
147	0	5	5	1	23.7182	2	19	3	1	0
148	0	8	8	1	20.1019	3	19	3	9	0
148	0	3	3	1	20.1019	3	19	3	9	0
148	0	8	8	1	20.1019	3	19	3	9	0
148	0	4	4	1	20.1019	3	19	3	9	0
148	0	1	1	1	20.1019	3	19	3	9	0
148	0	7	7	1	20.1019	3	19	3	9	0
148	0	6	6	1	20.1019	3	19	3	9	0
148	0	1	1	1	20.1019	3	19	3	9	0
148	0	2	2	1	20.1019	3	19	3	9	0
148	0	4	4	1	20.1019	3	19	3	9	0
148	0	8	8	1	20.1019	3	19	3	9	0
148	0	6	6	1	20.1019	3	19	3	9	0
148	0	5	5	1	20.1019	3	19	3	9	0
148	0	4	4	1	20.1019	3	19	3	9	0
148	0	1	1	1	20.1019	3	19	3	9	0
148	0	2	2	1	20.1019	3	19	3	9	0
148	0	5	5	1	20.1019	3	19	3	9	0
148	0	6	6	1	20.1019	3	19	3	9	0
148	0	7	7	1	20.1019	3	19	3	9	0
148	0	8	8	1	20.1019	3	19	3	9	0
148	0	2	2	1	20.1019	3	19	3	9	0
148	0	7	4	0	20.1019	3	19	3	9	0
148	0	2	3	0	20.1019	3	19	3	9	0
148	0	2	5	0	20.1019	3	19	3	9	0
149	0	8	8	1	18.4879	2	23	1	3	0
149	0	3	3	1	18.4879	2	23	1	3	0
149	0	8	8	1	18.4879	2	23	1	3	0
149	0	4	4	1	18.4879	2	23	1	3	0
149	0	4	1	0	18.4879	2	23	1	3	0
149	0	7	7	1	18.4879	2	23	1	3	0
149	0	6	6	1	18.4879	2	23	1	3	0
149	0	5	1	0	18.4879	2	23	1	3	0
149	0	2	2	1	18.4879	2	23	1	3	0
149	0	4	4	1	18.4879	2	23	1	3	0
149	0	8	8	1	18.4879	2	23	1	3	0
149	0	6	6	1	18.4879	2	23	1	3	0
149	0	5	5	1	18.4879	2	23	1	3	0
149	0	4	4	1	18.4879	2	23	1	3	0
149	0	1	1	1	18.4879	2	23	1	3	0
149	0	2	2	1	18.4879	2	23	1	3	0
149	0	5	5	1	18.4879	2	23	1	3	0
149	0	3	6	0	18.4879	2	23	1	3	0
149	0	7	7	1	18.4879	2	23	1	3	0
149	0	8	8	1	18.4879	2	23	1	3	0
149	0	2	2	1	18.4879	2	23	1	3	0
149	0	4	4	1	18.4879	2	23	1	3	0
149	0	3	3	1	18.4879	2	23	1	3	0
149	0	5	5	1	18.4879	2	23	1	3	0
150	0	8	8	1	31.9233	8	22	5	5	0
150	0	3	3	1	31.9233	8	22	5	5	0
150	0	8	8	1	31.9233	8	22	5	5	0
150	0	4	4	1	31.9233	8	22	5	5	0
150	0	1	1	1	31.9233	8	22	5	5	0
150	0	7	7	1	31.9233	8	22	5	5	0
150	0	6	6	1	31.9233	8	22	5	5	0
150	0	1	1	1	31.9233	8	22	5	5	0
150	0	2	2	1	31.9233	8	22	5	5	0
150	0	4	4	1	31.9233	8	22	5	5	0
150	0	8	8	1	31.9233	8	22	5	5	0
150	0	6	6	1	31.9233	8	22	5	5	0
150	0	5	5	1	31.9233	8	22	5	5	0
150	0	4	4	1	31.9233	8	22	5	5	0
150	0	1	1	1	31.9233	8	22	5	5	0
150	0	2	2	1	31.9233	8	22	5	5	0
150	0	2	5	0	31.9233	8	22	5	5	0
150	0	7	6	0	31.9233	8	22	5	5	0
150	0	5	7	0	31.9233	8	22	5	5	0
150	0	8	8	1	31.9233	8	22	5	5	0
150	0	4	2	0	31.9233	8	22	5	5	0
150	0	7	4	0	31.9233	8	22	5	5	0
150	0	7	3	0	31.9233	8	22	5	5	0
150	0	3	5	0	31.9233	8	22	5	5	0
151	0	8	8	1	20.9777	4	24	1	2	1
151	0	3	3	1	20.9777	4	24	1	2	1
151	0	8	8	1	20.9777	4	24	1	2	1
151	0	4	4	1	20.9777	4	24	1	2	1
151	0	1	1	1	20.9777	4	24	1	2	1
151	0	7	7	1	20.9777	4	24	1	2	1
151	0	6	6	1	20.9777	4	24	1	2	1
151	0	1	1	1	20.9777	4	24	1	2	1
151	0	6	2	0	20.9777	4	24	1	2	1
151	0	4	4	1	20.9777	4	24	1	2	1
151	0	8	8	1	20.9777	4	24	1	2	1
151	0	6	6	1	20.9777	4	24	1	2	1
151	0	5	5	1	20.9777	4	24	1	2	1
151	0	5	4	0	20.9777	4	24	1	2	1
151	0	1	1	1	20.9777	4	24	1	2	1
151	0	2	2	1	20.9777	4	24	1	2	1
151	0	5	5	1	20.9777	4	24	1	2	1
151	0	5	6	0	20.9777	4	24	1	2	1
151	0	7	7	1	20.9777	4	24	1	2	1
151	0	8	8	1	20.9777	4	24	1	2	1
151	0	2	2	1	20.9777	4	24	1	2	1
151	0	4	4	1	20.9777	4	24	1	2	1
151	0	3	3	1	20.9777	4	24	1	2	1
151	0	5	5	1	20.9777	4	24	1	2	1
152	0	8	8	1	22.9551	6	24	5	1	0
152	0	3	3	1	22.9551	6	24	5	1	0
152	0	3	8	0	22.9551	6	24	5	1	0
152	0	8	4	0	22.9551	6	24	5	1	0
152	0	4	1	0	22.9551	6	24	5	1	0
152	0	7	7	1	22.9551	6	24	5	1	0
152	0	6	6	1	22.9551	6	24	5	1	0
152	0	1	1	1	22.9551	6	24	5	1	0
152	0	1	2	0	22.9551	6	24	5	1	0
152	0	4	4	1	22.9551	6	24	5	1	0
152	0	8	8	1	22.9551	6	24	5	1	0
152	0	6	6	1	22.9551	6	24	5	1	0
152	0	5	5	1	22.9551	6	24	5	1	0
152	0	4	4	1	22.9551	6	24	5	1	0
152	0	1	1	1	22.9551	6	24	5	1	0
152	0	2	2	1	22.9551	6	24	5	1	0
152	0	2	5	0	22.9551	6	24	5	1	0
152	0	5	6	0	22.9551	6	24	5	1	0
152	0	7	7	1	22.9551	6	24	5	1	0
152	0	8	8	1	22.9551	6	24	5	1	0
152	0	7	2	0	22.9551	6	24	5	1	0
152	0	3	4	0	22.9551	6	24	5	1	0
152	0	3	3	1	22.9551	6	24	5	1	0
152	0	1	5	0	22.9551	6	24	5	1	0
153	0	8	8	1	31.0451	3	22	1	1	1
153	0	3	3	1	31.0451	3	22	1	1	1
153	0	8	8	1	31.0451	3	22	1	1	1
153	0	4	4	1	31.0451	3	22	1	1	1
153	0	1	1	1	31.0451	3	22	1	1	1
153	0	7	7	1	31.0451	3	22	1	1	1
153	0	6	6	1	31.0451	3	22	1	1	1
153	0	1	1	1	31.0451	3	22	1	1	1
153	0	2	2	1	31.0451	3	22	1	1	1
153	0	4	4	1	31.0451	3	22	1	1	1
153	0	8	8	1	31.0451	3	22	1	1	1
153	0	6	6	1	31.0451	3	22	1	1	1
153	0	5	5	1	31.0451	3	22	1	1	1
153	0	4	4	1	31.0451	3	22	1	1	1
153	0	1	1	1	31.0451	3	22	1	1	1
153	0	2	2	1	31.0451	3	22	1	1	1
153	0	2	5	0	31.0451	3	22	1	1	1
153	0	6	6	1	31.0451	3	22	1	1	1
153	0	7	7	1	31.0451	3	22	1	1	1
153	0	0	8	0	31.0451	3	22	1	1	1
153	0	2	2	1	31.0451	3	22	1	1	1
153	0	4	4	1	31.0451	3	22	1	1	1
153	0	3	3	1	31.0451	3	22	1	1	1
153	0	5	5	1	31.0451	3	22	1	1	1
154	0	8	8	1	22.1801	4	21	5	1	0
154	0	3	3	1	22.1801	4	21	5	1	0
154	0	8	8	1	22.1801	4	21	5	1	0
154	0	4	4	1	22.1801	4	21	5	1	0
154	0	1	1	1	22.1801	4	21	5	1	0
154	0	7	7	1	22.1801	4	21	5	1	0
154	0	6	6	1	22.1801	4	21	5	1	0
154	0	1	1	1	22.1801	4	21	5	1	0
154	0	2	2	1	22.1801	4	21	5	1	0
154	0	4	4	1	22.1801	4	21	5	1	0
154	0	8	8	1	22.1801	4	21	5	1	0
154	0	6	6	1	22.1801	4	21	5	1	0
154	0	5	5	1	22.1801	4	21	5	1	0
154	0	4	4	1	22.1801	4	21	5	1	0
154	0	1	1	1	22.1801	4	21	5	1	0
154	0	2	2	1	22.1801	4	21	5	1	0
154	0	5	5	1	22.1801	4	21	5	1	0
154	0	6	6	1	22.1801	4	21	5	1	0
154	0	7	7	1	22.1801	4	21	5	1	0
154	0	8	8	1	22.1801	4	21	5	1	0
154	0	5	2	0	22.1801	4	21	5	1	0
154	0	7	4	0	22.1801	4	21	5	1	0
154	0	0	3	0	22.1801	4	21	5	1	0
154	0	3	5	0	22.1801	4	21	5	1	0
155	0	8	8	1	23.0736	7	29	1	4	1
155	0	3	3	1	23.0736	7	29	1	4	1
155	0	8	8	1	23.0736	7	29	1	4	1
155	0	4	4	1	23.0736	7	29	1	4	1
155	0	1	1	1	23.0736	7	29	1	4	1
155	0	7	7	1	23.0736	7	29	1	4	1
155	0	6	6	1	23.0736	7	29	1	4	1
155	0	1	1	1	23.0736	7	29	1	4	1
155	0	2	2	1	23.0736	7	29	1	4	1
155	0	4	4	1	23.0736	7	29	1	4	1
155	0	8	8	1	23.0736	7	29	1	4	1
155	0	6	6	1	23.0736	7	29	1	4	1
155	0	5	5	1	23.0736	7	29	1	4	1
155	0	4	4	1	23.0736	7	29	1	4	1
155	0	1	1	1	23.0736	7	29	1	4	1
155	0	2	2	1	23.0736	7	29	1	4	1
155	0	2	5	0	23.0736	7	29	1	4	1
155	0	8	6	0	23.0736	7	29	1	4	1
155	0	7	7	1	23.0736	7	29	1	4	1
155	0	8	8	1	23.0736	7	29	1	4	1
155	0	6	2	0	23.0736	7	29	1	4	1
155	0	3	4	0	23.0736	7	29	1	4	1
155	0	3	3	1	23.0736	7	29	1	4	1
155	0	5	5	1	23.0736	7	29	1	4	1
156	0	8	8	1	24.2294	3	25	5	4	0
156	0	3	3	1	24.2294	3	25	5	4	0
156	0	8	8	1	24.2294	3	25	5	4	0
156	0	8	4	0	24.2294	3	25	5	4	0
156	0	2	1	0	24.2294	3	25	5	4	0
156	0	7	7	1	24.2294	3	25	5	4	0
156	0	6	6	1	24.2294	3	25	5	4	0
156	0	1	1	1	24.2294	3	25	5	4	0
156	0	2	2	1	24.2294	3	25	5	4	0
156	0	4	4	1	24.2294	3	25	5	4	0
156	0	8	8	1	24.2294	3	25	5	4	0
156	0	6	6	1	24.2294	3	25	5	4	0
156	0	5	5	1	24.2294	3	25	5	4	0
156	0	4	4	1	24.2294	3	25	5	4	0
156	0	1	1	1	24.2294	3	25	5	4	0
156	0	2	2	1	24.2294	3	25	5	4	0
156	0	6	5	0	24.2294	3	25	5	4	0
156	0	6	6	1	24.2294	3	25	5	4	0
156	0	7	7	1	24.2294	3	25	5	4	0
156	0	8	8	1	24.2294	3	25	5	4	0
156	0	7	2	0	24.2294	3	25	5	4	0
156	0	4	4	1	24.2294	3	25	5	4	0
156	0	3	3	1	24.2294	3	25	5	4	0
156	0	5	5	1	24.2294	3	25	5	4	0
157	0	8	8	1	21.0763	7	21	3	2	0
157	0	3	3	1	21.0763	7	21	3	2	0
157	0	1	8	0	21.0763	7	21	3	2	0
157	0	4	4	1	21.0763	7	21	3	2	0
157	0	1	1	1	21.0763	7	21	3	2	0
157	0	7	7	1	21.0763	7	21	3	2	0
157	0	6	6	1	21.0763	7	21	3	2	0
157	0	5	1	0	21.0763	7	21	3	2	0
157	0	2	2	1	21.0763	7	21	3	2	0
157	0	4	4	1	21.0763	7	21	3	2	0
157	0	8	8	1	21.0763	7	21	3	2	0
157	0	6	6	1	21.0763	7	21	3	2	0
157	0	5	5	1	21.0763	7	21	3	2	0
157	0	4	4	1	21.0763	7	21	3	2	0
157	0	1	1	1	21.0763	7	21	3	2	0
157	0	2	2	1	21.0763	7	21	3	2	0
157	0	0	5	0	21.0763	7	21	3	2	0
157	0	1	6	0	21.0763	7	21	3	2	0
157	0	7	7	1	21.0763	7	21	3	2	0
157	0	8	8	1	21.0763	7	21	3	2	0
157	0	2	2	1	21.0763	7	21	3	2	0
157	0	4	4	1	21.0763	7	21	3	2	0
157	0	3	3	1	21.0763	7	21	3	2	0
157	0	5	5	1	21.0763	7	21	3	2	0
158	0	8	8	1	25.367	6	27	3	1	0
158	0	3	3	1	25.367	6	27	3	1	0
158	0	8	8	1	25.367	6	27	3	1	0
158	0	4	4	1	25.367	6	27	3	1	0
158	0	1	1	1	25.367	6	27	3	1	0
158	0	7	7	1	25.367	6	27	3	1	0
158	0	6	6	1	25.367	6	27	3	1	0
158	0	1	1	1	25.367	6	27	3	1	0
158	0	1	2	0	25.367	6	27	3	1	0
158	0	4	4	1	25.367	6	27	3	1	0
158	0	8	8	1	25.367	6	27	3	1	0
158	0	6	6	1	25.367	6	27	3	1	0
158	0	5	5	1	25.367	6	27	3	1	0
158	0	4	4	1	25.367	6	27	3	1	0
158	0	1	1	1	25.367	6	27	3	1	0
158	0	2	2	1	25.367	6	27	3	1	0
158	0	5	5	1	25.367	6	27	3	1	0
158	0	3	6	0	25.367	6	27	3	1	0
158	0	7	7	1	25.367	6	27	3	1	0
158	0	8	8	1	25.367	6	27	3	1	0
158	0	2	2	1	25.367	6	27	3	1	0
158	0	4	4	1	25.367	6	27	3	1	0
158	0	3	3	1	25.367	6	27	3	1	0
158	0	1	5	0	25.367	6	27	3	1	0
159	0	8	8	1	25.6942	7	23	1	2	1
159	0	3	3	1	25.6942	7	23	1	2	1
159	0	8	8	1	25.6942	7	23	1	2	1
159	0	4	4	1	25.6942	7	23	1	2	1
159	0	1	1	1	25.6942	7	23	1	2	1
159	0	7	7	1	25.6942	7	23	1	2	1
159	0	6	6	1	25.6942	7	23	1	2	1
159	0	1	1	1	25.6942	7	23	1	2	1
159	0	2	2	1	25.6942	7	23	1	2	1
159	0	4	4	1	25.6942	7	23	1	2	1
159	0	8	8	1	25.6942	7	23	1	2	1
159	0	6	6	1	25.6942	7	23	1	2	1
159	0	5	5	1	25.6942	7	23	1	2	1
159	0	4	4	1	25.6942	7	23	1	2	1
159	0	1	1	1	25.6942	7	23	1	2	1
159	0	2	2	1	25.6942	7	23	1	2	1
159	0	6	5	0	25.6942	7	23	1	2	1
159	0	6	6	1	25.6942	7	23	1	2	1
159	0	3	7	0	25.6942	7	23	1	2	1
159	0	8	8	1	25.6942	7	23	1	2	1
159	0	7	2	0	25.6942	7	23	1	2	1
159	0	7	4	0	25.6942	7	23	1	2	1
159	0	7	3	0	25.6942	7	23	1	2	1
159	0	5	5	1	25.6942	7	23	1	2	1
160	0	8	8	1	22.1315	1	24	1	3	1
160	0	3	3	1	22.1315	1	24	1	3	1
160	0	8	8	1	22.1315	1	24	1	3	1
160	0	4	4	1	22.1315	1	24	1	3	1
160	0	1	1	1	22.1315	1	24	1	3	1
160	0	1	7	0	22.1315	1	24	1	3	1
160	0	6	6	1	22.1315	1	24	1	3	1
160	0	0	1	0	22.1315	1	24	1	3	1
160	0	2	2	1	22.1315	1	24	1	3	1
160	0	4	4	1	22.1315	1	24	1	3	1
160	0	8	8	1	22.1315	1	24	1	3	1
160	0	6	6	1	22.1315	1	24	1	3	1
160	0	8	5	0	22.1315	1	24	1	3	1
160	0	4	4	1	22.1315	1	24	1	3	1
160	0	3	1	0	22.1315	1	24	1	3	1
160	0	2	2	1	22.1315	1	24	1	3	1
160	0	6	5	0	22.1315	1	24	1	3	1
160	0	8	6	0	22.1315	1	24	1	3	1
160	0	7	7	1	22.1315	1	24	1	3	1
160	0	8	8	1	22.1315	1	24	1	3	1
160	0	2	2	1	22.1315	1	24	1	3	1
160	0	7	4	0	22.1315	1	24	1	3	1
160	0	5	3	0	22.1315	1	24	1	3	1
160	0	7	5	0	22.1315	1	24	1	3	1
201	1	8	8	1	22.4096	3	19	3	2	0
201	1	3	3	1	22.4096	3	19	3	2	0
201	1	8	8	1	22.4096	3	19	3	2	0
201	1	4	4	1	22.4096	3	19	3	2	0
201	1	1	1	1	22.4096	3	19	3	2	0
201	1	7	7	1	22.4096	3	19	3	2	0
201	1	6	6	1	22.4096	3	19	3	2	0
201	1	1	1	1	22.4096	3	19	3	2	0
201	1	1	2	0	22.4096	3	19	3	2	0
201	1	4	4	1	22.4096	3	19	3	2	0
201	1	8	8	1	22.4096	3	19	3	2	0
201	1	6	6	1	22.4096	3	19	3	2	0
201	1	5	5	1	22.4096	3	19	3	2	0
201	1	4	4	1	22.4096	3	19	3	2	0
201	1	1	1	1	22.4096	3	19	3	2	0
201	1	2	2	1	22.4096	3	19	3	2	0
201	1	5	5	1	22.4096	3	19	3	2	0
201	1	8	6	0	22.4096	3	19	3	2	0
201	1	1	7	0	22.4096	3	19	3	2	0
201	1	8	8	1	22.4096	3	19	3	2	0
201	1	2	2	1	22.4096	3	19	3	2	0
201	1	4	4	1	22.4096	3	19	3	2	0
201	1	3	3	1	22.4096	3	19	3	2	0
201	1	0	5	0	22.4096	3	19	3	2	0
202	1	4	8	0	30.7481	4	20	2	1	1
202	1	3	3	1	30.7481	4	20	2	1	1
202	1	8	8	1	30.7481	4	20	2	1	1
202	1	0	4	0	30.7481	4	20	2	1	1
202	1	7	1	0	30.7481	4	20	2	1	1
202	1	7	7	1	30.7481	4	20	2	1	1
202	1	6	6	1	30.7481	4	20	2	1	1
202	1	5	1	0	30.7481	4	20	2	1	1
202	1	2	2	1	30.7481	4	20	2	1	1
202	1	4	4	1	30.7481	4	20	2	1	1
202	1	8	8	1	30.7481	4	20	2	1	1
202	1	2	6	0	30.7481	4	20	2	1	1
202	1	8	5	0	30.7481	4	20	2	1	1
202	1	1	4	0	30.7481	4	20	2	1	1
202	1	8	1	0	30.7481	4	20	2	1	1
202	1	5	2	0	30.7481	4	20	2	1	1
202	1	3	5	0	30.7481	4	20	2	1	1
202	1	5	6	0	30.7481	4	20	2	1	1
202	1	5	7	0	30.7481	4	20	2	1	1
202	1	2	8	0	30.7481	4	20	2	1	1
202	1	6	2	0	30.7481	4	20	2	1	1
202	1	1	4	0	30.7481	4	20	2	1	1
202	1	4	3	0	30.7481	4	20	2	1	1
202	1	7	5	0	30.7481	4	20	2	1	1
203	1	8	8	1	24.563	7	26	1	1	1
203	1	3	3	1	24.563	7	26	1	1	1
203	1	8	8	1	24.563	7	26	1	1	1
203	1	4	4	1	24.563	7	26	1	1	1
203	1	1	1	1	24.563	7	26	1	1	1
203	1	7	7	1	24.563	7	26	1	1	1
203	1	6	6	1	24.563	7	26	1	1	1
203	1	1	1	1	24.563	7	26	1	1	1
203	1	2	2	1	24.563	7	26	1	1	1
203	1	4	4	1	24.563	7	26	1	1	1
203	1	8	8	1	24.563	7	26	1	1	1
203	1	6	6	1	24.563	7	26	1	1	1
203	1	5	5	1	24.563	7	26	1	1	1
203	1	4	4	1	24.563	7	26	1	1	1
203	1	1	1	1	24.563	7	26	1	1	1
203	1	2	2	1	24.563	7	26	1	1	1
203	1	5	5	1	24.563	7	26	1	1	1
203	1	6	6	1	24.563	7	26	1	1	1
203	1	7	7	1	24.563	7	26	1	1	1
203	1	8	8	1	24.563	7	26	1	1	1
203	1	2	2	1	24.563	7	26	1	1	1
203	1	1	4	0	24.563	7	26	1	1	1
203	1	5	3	0	24.563	7	26	1	1	1
203	1	2	5	0	24.563	7	26	1	1	1
204	1	8	8	1	21.9903	3	24	3	1	0
204	1	3	3	1	21.9903	3	24	3	1	0
204	1	8	8	1	21.9903	3	24	3	1	0
204	1	4	4	1	21.9903	3	24	3	1	0
204	1	1	1	1	21.9903	3	24	3	1	0
204	1	7	7	1	21.9903	3	24	3	1	0
204	1	6	6	1	21.9903	3	24	3	1	0
204	1	1	1	1	21.9903	3	24	3	1	0
204	1	2	2	1	21.9903	3	24	3	1	0
204	1	4	4	1	21.9903	3	24	3	1	0
204	1	8	8	1	21.9903	3	24	3	1	0
204	1	6	6	1	21.9903	3	24	3	1	0
204	1	5	5	1	21.9903	3	24	3	1	0
204	1	4	4	1	21.9903	3	24	3	1	0
204	1	1	1	1	21.9903	3	24	3	1	0
204	1	2	2	1	21.9903	3	24	3	1	0
204	1	3	5	0	21.9903	3	24	3	1	0
204	1	7	6	0	21.9903	3	24	3	1	0
204	1	7	7	1	21.9903	3	24	3	1	0
204	1	8	8	1	21.9903	3	24	3	1	0
204	1	7	2	0	21.9903	3	24	3	1	0
204	1	5	4	0	21.9903	3	24	3	1	0
204	1	3	3	1	21.9903	3	24	3	1	0
204	1	3	5	0	21.9903	3	24	3	1	0
205	1	8	8	1	22.8049	3	21	5	1	1
205	1	3	3	1	22.8049	3	21	5	1	1
205	1	8	8	1	22.8049	3	21	5	1	1
205	1	4	4	1	22.8049	3	21	5	1	1
205	1	1	1	1	22.8049	3	21	5	1	1
205	1	1	7	0	22.8049	3	21	5	1	1
205	1	6	6	1	22.8049	3	21	5	1	1
205	1	1	1	1	22.8049	3	21	5	1	1
205	1	2	2	1	22.8049	3	21	5	1	1
205	1	4	4	1	22.8049	3	21	5	1	1
205	1	8	8	1	22.8049	3	21	5	1	1
205	1	6	6	1	22.8049	3	21	5	1	1
205	1	1	5	0	22.8049	3	21	5	1	1
205	1	4	4	1	22.8049	3	21	5	1	1
205	1	1	1	1	22.8049	3	21	5	1	1
205	1	2	2	1	22.8049	3	21	5	1	1
205	1	3	5	0	22.8049	3	21	5	1	1
205	1	2	6	0	22.8049	3	21	5	1	1
205	1	7	7	1	22.8049	3	21	5	1	1
205	1	8	8	1	22.8049	3	21	5	1	1
205	1	2	2	1	22.8049	3	21	5	1	1
205	1	6	4	0	22.8049	3	21	5	1	1
205	1	3	3	1	22.8049	3	21	5	1	1
205	1	2	5	0	22.8049	3	21	5	1	1
206	1	8	8	1	32.0044	3	21	5	9	1
206	1	3	3	1	32.0044	3	21	5	9	1
206	1	8	8	1	32.0044	3	21	5	9	1
206	1	4	4	1	32.0044	3	21	5	9	1
206	1	1	1	1	32.0044	3	21	5	9	1
206	1	7	7	1	32.0044	3	21	5	9	1
206	1	4	6	0	32.0044	3	21	5	9	1
206	1	1	1	1	32.0044	3	21	5	9	1
206	1	2	2	1	32.0044	3	21	5	9	1
206	1	4	4	1	32.0044	3	21	5	9	1
206	1	8	8	1	32.0044	3	21	5	9	1
206	1	0	6	0	32.0044	3	21	5	9	1
206	1	5	5	1	32.0044	3	21	5	9	1
206	1	4	4	1	32.0044	3	21	5	9	1
206	1	1	1	1	32.0044	3	21	5	9	1
206	1	2	2	1	32.0044	3	21	5	9	1
206	1	5	5	1	32.0044	3	21	5	9	1
206	1	8	6	0	32.0044	3	21	5	9	1
206	1	7	7	1	32.0044	3	21	5	9	1
206	1	8	8	1	32.0044	3	21	5	9	1
206	1	4	2	0	32.0044	3	21	5	9	1
206	1	7	4	0	32.0044	3	21	5	9	1
206	1	3	3	1	32.0044	3	21	5	9	1
206	1	5	5	1	32.0044	3	21	5	9	1
207	1	8	8	1	24.7922	7	26	5	1	1
207	1	3	3	1	24.7922	7	26	5	1	1
207	1	8	8	1	24.7922	7	26	5	1	1
207	1	4	4	1	24.7922	7	26	5	1	1
207	1	1	1	1	24.7922	7	26	5	1	1
207	1	7	7	1	24.7922	7	26	5	1	1
207	1	6	6	1	24.7922	7	26	5	1	1
207	1	1	1	1	24.7922	7	26	5	1	1
207	1	2	2	1	24.7922	7	26	5	1	1
207	1	4	4	1	24.7922	7	26	5	1	1
207	1	8	8	1	24.7922	7	26	5	1	1
207	1	6	6	1	24.7922	7	26	5	1	1
207	1	5	5	1	24.7922	7	26	5	1	1
207	1	4	4	1	24.7922	7	26	5	1	1
207	1	1	1	1	24.7922	7	26	5	1	1
207	1	2	2	1	24.7922	7	26	5	1	1
207	1	3	5	0	24.7922	7	26	5	1	1
207	1	8	6	0	24.7922	7	26	5	1	1
207	1	7	7	1	24.7922	7	26	5	1	1
207	1	8	8	1	24.7922	7	26	5	1	1
207	1	6	2	0	24.7922	7	26	5	1	1
207	1	4	4	1	24.7922	7	26	5	1	1
207	1	3	3	1	24.7922	7	26	5	1	1
207	1	2	5	0	24.7922	7	26	5	1	1
208	1	8	8	1	24.3716	6	22	6	2	0
208	1	3	3	1	24.3716	6	22	6	2	0
208	1	3	8	0	24.3716	6	22	6	2	0
208	1	4	4	1	24.3716	6	22	6	2	0
208	1	1	1	1	24.3716	6	22	6	2	0
208	1	7	7	1	24.3716	6	22	6	2	0
208	1	8	6	0	24.3716	6	22	6	2	0
208	1	5	1	0	24.3716	6	22	6	2	0
208	1	2	2	1	24.3716	6	22	6	2	0
208	1	4	4	1	24.3716	6	22	6	2	0
208	1	8	8	1	24.3716	6	22	6	2	0
208	1	6	6	1	24.3716	6	22	6	2	0
208	1	5	5	1	24.3716	6	22	6	2	0
208	1	4	4	1	24.3716	6	22	6	2	0
208	1	1	1	1	24.3716	6	22	6	2	0
208	1	2	2	1	24.3716	6	22	6	2	0
208	1	2	5	0	24.3716	6	22	6	2	0
208	1	7	6	0	24.3716	6	22	6	2	0
208	1	7	7	1	24.3716	6	22	6	2	0
208	1	8	8	1	24.3716	6	22	6	2	0
208	1	2	2	1	24.3716	6	22	6	2	0
208	1	1	4	0	24.3716	6	22	6	2	0
208	1	8	3	0	24.3716	6	22	6	2	0
208	1	1	5	0	24.3716	6	22	6	2	0
209	1	8	8	1	28.1625	5	20	5	1	0
209	1	3	3	1	28.1625	5	20	5	1	0
209	1	8	8	1	28.1625	5	20	5	1	0
209	1	4	4	1	28.1625	5	20	5	1	0
209	1	1	1	1	28.1625	5	20	5	1	0
209	1	7	7	1	28.1625	5	20	5	1	0
209	1	8	6	0	28.1625	5	20	5	1	0
209	1	1	1	1	28.1625	5	20	5	1	0
209	1	3	2	0	28.1625	5	20	5	1	0
209	1	4	4	1	28.1625	5	20	5	1	0
209	1	8	8	1	28.1625	5	20	5	1	0
209	1	6	6	1	28.1625	5	20	5	1	0
209	1	5	5	1	28.1625	5	20	5	1	0
209	1	1	4	0	28.1625	5	20	5	1	0
209	1	3	1	0	28.1625	5	20	5	1	0
209	1	2	2	1	28.1625	5	20	5	1	0
209	1	3	5	0	28.1625	5	20	5	1	0
209	1	4	6	0	28.1625	5	20	5	1	0
209	1	7	7	1	28.1625	5	20	5	1	0
209	1	8	8	1	28.1625	5	20	5	1	0
209	1	6	2	0	28.1625	5	20	5	1	0
209	1	3	4	0	28.1625	5	20	5	1	0
209	1	3	3	1	28.1625	5	20	5	1	0
209	1	0	5	0	28.1625	5	20	5	1	0
210	1	8	8	1	25.8904	6	20	5	3	0
210	1	3	3	1	25.8904	6	20	5	3	0
210	1	8	8	1	25.8904	6	20	5	3	0
210	1	4	4	1	25.8904	6	20	5	3	0
210	1	1	1	1	25.8904	6	20	5	3	0
210	1	7	7	1	25.8904	6	20	5	3	0
210	1	6	6	1	25.8904	6	20	5	3	0
210	1	5	1	0	25.8904	6	20	5	3	0
210	1	3	2	0	25.8904	6	20	5	3	0
210	1	4	4	1	25.8904	6	20	5	3	0
210	1	8	8	1	25.8904	6	20	5	3	0
210	1	6	6	1	25.8904	6	20	5	3	0
210	1	1	5	0	25.8904	6	20	5	3	0
210	1	4	4	1	25.8904	6	20	5	3	0
210	1	1	1	1	25.8904	6	20	5	3	0
210	1	2	2	1	25.8904	6	20	5	3	0
210	1	5	5	1	25.8904	6	20	5	3	0
210	1	8	6	0	25.8904	6	20	5	3	0
210	1	7	7	1	25.8904	6	20	5	3	0
210	1	8	8	1	25.8904	6	20	5	3	0
210	1	6	2	0	25.8904	6	20	5	3	0
210	1	4	4	1	25.8904	6	20	5	3	0
210	1	8	3	0	25.8904	6	20	5	3	0
210	1	5	5	1	25.8904	6	20	5	3	0
211	1	8	8	1	24.9542	3	21	3	1
211	1	3	3	1	24.9542	3	21	3	1
211	1	3	8	0	24.9542	3	21	3	1
211	1	4	4	1	24.9542	3	21	3	1
211	1	1	1	1	24.9542	3	21	3	1
211	1	1	7	0	24.9542	3	21	3	1
211	1	6	6	1	24.9542	3	21	3	1
211	1	1	1	1	24.9542	3	21	3	1
211	1	2	2	1	24.9542	3	21	3	1
211	1	4	4	1	24.9542	3	21	3	1
211	1	8	8	1	24.9542	3	21	3	1
211	1	6	6	1	24.9542	3	21	3	1
211	1	5	5	1	24.9542	3	21	3	1
211	1	4	4	1	24.9542	3	21	3	1
211	1	1	1	1	24.9542	3	21	3	1
211	1	2	2	1	24.9542	3	21	3	1
211	1	1	5	0	24.9542	3	21	3	1
211	1	6	6	1	24.9542	3	21	3	1
211	1	7	7	1	24.9542	3	21	3	1
211	1	8	8	1	24.9542	3	21	3	1
211	1	2	2	1	24.9542	3	21	3	1
211	1	4	4	1	24.9542	3	21	3	1
211	1	3	3	1	24.9542	3	21	3	1
211	1	2	5	0	24.9542	3	21	3	1
212	1	8	8	1	24.4022	7	22	1	1	0
212	1	3	3	1	24.4022	7	22	1	1	0
212	1	8	8	1	24.4022	7	22	1	1	0
212	1	4	4	1	24.4022	7	22	1	1	0
212	1	1	1	1	24.4022	7	22	1	1	0
212	1	7	7	1	24.4022	7	22	1	1	0
212	1	6	6	1	24.4022	7	22	1	1	0
212	1	1	1	1	24.4022	7	22	1	1	0
212	1	2	2	1	24.4022	7	22	1	1	0
212	1	4	4	1	24.4022	7	22	1	1	0
212	1	8	8	1	24.4022	7	22	1	1	0
212	1	6	6	1	24.4022	7	22	1	1	0
212	1	5	5	1	24.4022	7	22	1	1	0
212	1	0	4	0	24.4022	7	22	1	1	0
212	1	1	1	1	24.4022	7	22	1	1	0
212	1	2	2	1	24.4022	7	22	1	1	0
212	1	7	5	0	24.4022	7	22	1	1	0
212	1	7	6	0	24.4022	7	22	1	1	0
212	1	7	7	1	24.4022	7	22	1	1	0
212	1	2	8	0	24.4022	7	22	1	1	0
212	1	6	2	0	24.4022	7	22	1	1	0
212	1	7	4	0	24.4022	7	22	1	1	0
212	1	2	3	0	24.4022	7	22	1	1	0
212	1	2	5	0	24.4022	7	22	1	1	0
213	1	8	8	1	25.4594	4	22	3	1	1
213	1	3	3	1	25.4594	4	22	3	1	1
213	1	8	8	1	25.4594	4	22	3	1	1
213	1	4	4	1	25.4594	4	22	3	1	1
213	1	1	1	1	25.4594	4	22	3	1	1
213	1	7	7	1	25.4594	4	22	3	1	1
213	1	4	6	0	25.4594	4	22	3	1	1
213	1	0	1	0	25.4594	4	22	3	1	1
213	1	2	2	1	25.4594	4	22	3	1	1
213	1	4	4	1	25.4594	4	22	3	1	1
213	1	8	8	1	25.4594	4	22	3	1	1
213	1	6	6	1	25.4594	4	22	3	1	1
213	1	2	5	0	25.4594	4	22	3	1	1
213	1	4	4	1	25.4594	4	22	3	1	1
213	1	1	1	1	25.4594	4	22	3	1	1
213	1	2	2	1	25.4594	4	22	3	1	1
213	1	7	5	0	25.4594	4	22	3	1	1
213	1	6	6	1	25.4594	4	22	3	1	1
213	1	7	7	1	25.4594	4	22	3	1	1
213	1	8	8	1	25.4594	4	22	3	1	1
213	1	6	2	0	25.4594	4	22	3	1	1
213	1	7	4	0	25.4594	4	22	3	1	1
213	1	0	3	0	25.4594	4	22	3	1	1
213	1	5	5	1	25.4594	4	22	3	1	1
214	1	8	8	1	20.6841	8	23	1	1	1
214	1	3	3	1	20.6841	8	23	1	1	1
214	1	8	8	1	20.6841	8	23	1	1	1
214	1	4	4	1	20.6841	8	23	1	1	1
214	1	7	1	0	20.6841	8	23	1	1	1
214	1	7	7	1	20.6841	8	23	1	1	1
214	1	6	6	1	20.6841	8	23	1	1	1
214	1	1	1	1	20.6841	8	23	1	1	1
214	1	2	2	1	20.6841	8	23	1	1	1
214	1	4	4	1	20.6841	8	23	1	1	1
214	1	8	8	1	20.6841	8	23	1	1	1
214	1	6	6	1	20.6841	8	23	1	1	1
214	1	5	5	1	20.6841	8	23	1	1	1
214	1	4	4	1	20.6841	8	23	1	1	1
214	1	1	1	1	20.6841	8	23	1	1	1
214	1	2	2	1	20.6841	8	23	1	1	1
214	1	5	5	1	20.6841	8	23	1	1	1
214	1	5	6	0	20.6841	8	23	1	1	1
214	1	7	7	1	20.6841	8	23	1	1	1
214	1	8	8	1	20.6841	8	23	1	1	1
214	1	4	2	0	20.6841	8	23	1	1	1
214	1	4	4	1	20.6841	8	23	1	1	1
214	1	1	3	0	20.6841	8	23	1	1	1
214	1	2	5	0	20.6841	8	23	1	1	1
215	1	8	8	1	16.8631	3	24	1	1	0
215	1	3	3	1	16.8631	3	24	1	1	0
215	1	8	8	1	16.8631	3	24	1	1	0
215	1	4	4	1	16.8631	3	24	1	1	0
215	1	1	1	1	16.8631	3	24	1	1	0
215	1	7	7	1	16.8631	3	24	1	1	0
215	1	6	6	1	16.8631	3	24	1	1	0
215	1	1	1	1	16.8631	3	24	1	1	0
215	1	2	2	1	16.8631	3	24	1	1	0
215	1	4	4	1	16.8631	3	24	1	1	0
215	1	8	8	1	16.8631	3	24	1	1	0
215	1	6	6	1	16.8631	3	24	1	1	0
215	1	5	5	1	16.8631	3	24	1	1	0
215	1	4	4	1	16.8631	3	24	1	1	0
215	1	1	1	1	16.8631	3	24	1	1	0
215	1	2	2	1	16.8631	3	24	1	1	0
215	1	5	5	1	16.8631	3	24	1	1	0
215	1	6	6	1	16.8631	3	24	1	1	0
215	1	7	7	1	16.8631	3	24	1	1	0
215	1	8	8	1	16.8631	3	24	1	1	0
215	1	2	2	1	16.8631	3	24	1	1	0
215	1	4	4	1	16.8631	3	24	1	1	0
215	1	3	3	1	16.8631	3	24	1	1	0
215	1	5	5	1	16.8631	3	24	1	1	0
216	1	8	8	1	20.8487		23	6	1	0
216	1	3	3	1	20.8487		23	6	1	0
216	1	8	8	1	20.8487		23	6	1	0
216	1	4	4	1	20.8487		23	6	1	0
216	1	1	1	1	20.8487		23	6	1	0
216	1	7	7	1	20.8487		23	6	1	0
216	1	6	6	1	20.8487		23	6	1	0
216	1	1	1	1	20.8487		23	6	1	0
216	1	3	2	0	20.8487		23	6	1	0
216	1	4	4	1	20.8487		23	6	1	0
216	1	8	8	1	20.8487		23	6	1	0
216	1	5	6	0	20.8487		23	6	1	0
216	1	5	5	1	20.8487		23	6	1	0
216	1	8	4	0	20.8487		23	6	1	0
216	1	7	1	0	20.8487		23	6	1	0
216	1	2	2	1	20.8487		23	6	1	0
216	1	6	5	0	20.8487		23	6	1	0
216	1	7	6	0	20.8487		23	6	1	0
216	1	7	7	1	20.8487		23	6	1	0
216	1	8	8	1	20.8487		23	6	1	0
216	1	6	2	0	20.8487		23	6	1	0
216	1	4	4	1	20.8487		23	6	1	0
216	1	3	3	1	20.8487		23	6	1	0
216	1	6	5	0	20.8487		23	6	1	0
217	1	8	8	1	20.2324	3	20	1	1	1
217	1	3	3	1	20.2324	3	20	1	1	1
217	1	8	8	1	20.2324	3	20	1	1	1
217	1	4	4	1	20.2324	3	20	1	1	1
217	1	1	1	1	20.2324	3	20	1	1	1
217	1	7	7	1	20.2324	3	20	1	1	1
217	1	6	6	1	20.2324	3	20	1	1	1
217	1	1	1	1	20.2324	3	20	1	1	1
217	1	2	2	1	20.2324	3	20	1	1	1
217	1	4	4	1	20.2324	3	20	1	1	1
217	1	8	8	1	20.2324	3	20	1	1	1
217	1	6	6	1	20.2324	3	20	1	1	1
217	1	5	5	1	20.2324	3	20	1	1	1
217	1	8	4	0	20.2324	3	20	1	1	1
217	1	1	1	1	20.2324	3	20	1	1	1
217	1	2	2	1	20.2324	3	20	1	1	1
217	1	2	5	0	20.2324	3	20	1	1	1
217	1	7	6	0	20.2324	3	20	1	1	1
217	1	7	7	1	20.2324	3	20	1	1	1
217	1	0	8	0	20.2324	3	20	1	1	1
217	1	6	2	0	20.2324	3	20	1	1	1
217	1	1	4	0	20.2324	3	20	1	1	1
217	1	5	3	0	20.2324	3	20	1	1	1
217	1	7	5	0	20.2324	3	20	1	1	1
218	1	8	8	1	27.2577	7	26	3	1	1
218	1	3	3	1	27.2577	7	26	3	1	1
218	1	8	8	1	27.2577	7	26	3	1	1
218	1	4	4	1	27.2577	7	26	3	1	1
218	1	1	1	1	27.2577	7	26	3	1	1
218	1	7	7	1	27.2577	7	26	3	1	1
218	1	6	6	1	27.2577	7	26	3	1	1
218	1	1	1	1	27.2577	7	26	3	1	1
218	1	6	2	0	27.2577	7	26	3	1	1
218	1	4	4	1	27.2577	7	26	3	1	1
218	1	8	8	1	27.2577	7	26	3	1	1
218	1	3	6	0	27.2577	7	26	3	1	1
218	1	5	5	1	27.2577	7	26	3	1	1
218	1	4	4	1	27.2577	7	26	3	1	1
218	1	0	1	0	27.2577	7	26	3	1	1
218	1	2	2	1	27.2577	7	26	3	1	1
218	1	2	5	0	27.2577	7	26	3	1	1
218	1	8	6	0	27.2577	7	26	3	1	1
218	1	7	7	1	27.2577	7	26	3	1	1
218	1	8	8	1	27.2577	7	26	3	1	1
218	1	2	2	1	27.2577	7	26	3	1	1
218	1	4	4	1	27.2577	7	26	3	1	1
218	1	3	3	1	27.2577	7	26	3	1	1
218	1	5	5	1	27.2577	7	26	3	1	1
219	1	8	8	1	23.1775	4	22	1	1	1
219	1	3	3	1	23.1775	4	22	1	1	1
219	1	8	8	1	23.1775	4	22	1	1	1
219	1	5	4	0	23.1775	4	22	1	1	1
219	1	4	1	0	23.1775	4	22	1	1	1
219	1	7	7	1	23.1775	4	22	1	1	1
219	1	2	6	0	23.1775	4	22	1	1	1
219	1	8	1	0	23.1775	4	22	1	1	1
219	1	3	2	0	23.1775	4	22	1	1	1
219	1	4	4	1	23.1775	4	22	1	1	1
219	1	6	8	0	23.1775	4	22	1	1	1
219	1	7	6	0	23.1775	4	22	1	1	1
219	1	3	5	0	23.1775	4	22	1	1	1
219	1	4	4	1	23.1775	4	22	1	1	1
219	1	3	1	0	23.1775	4	22	1	1	1
219	1	3	2	0	23.1775	4	22	1	1	1
219	1	7	5	0	23.1775	4	22	1	1	1
219	1	2	6	0	23.1775	4	22	1	1	1
219	1	6	7	0	23.1775	4	22	1	1	1
219	1	3	8	0	23.1775	4	22	1	1	1
219	1	1	2	0	23.1775	4	22	1	1	1
219	1	8	4	0	23.1775	4	22	1	1	1
219	1	4	3	0	23.1775	4	22	1	1	1
219	1	2	5	0	23.1775	4	22	1	1	1
220	1	8	8	1	26.7168	3	20	3	1	0
220	1	3	3	1	26.7168	3	20	3	1	0
220	1	4	8	0	26.7168	3	20	3	1	0
220	1	4	4	1	26.7168	3	20	3	1	0
220	1	1	1	1	26.7168	3	20	3	1	0
220	1	7	7	1	26.7168	3	20	3	1	0
220	1	8	6	0	26.7168	3	20	3	1	0
220	1	1	1	1	26.7168	3	20	3	1	0
220	1	3	2	0	26.7168	3	20	3	1	0
220	1	4	4	1	26.7168	3	20	3	1	0
220	1	8	8	1	26.7168	3	20	3	1	0
220	1	0	6	0	26.7168	3	20	3	1	0
220	1	8	5	0	26.7168	3	20	3	1	0
220	1	4	4	1	26.7168	3	20	3	1	0
220	1	1	1	1	26.7168	3	20	3	1	0
220	1	0	2	0	26.7168	3	20	3	1	0
220	1	3	5	0	26.7168	3	20	3	1	0
220	1	8	6	0	26.7168	3	20	3	1	0
220	1	0	7	0	26.7168	3	20	3	1	0
220	1	0	8	0	26.7168	3	20	3	1	0
220	1	4	2	0	26.7168	3	20	3	1	0
220	1	7	4	0	26.7168	3	20	3	1	0
220	1	1	3	0	26.7168	3	20	3	1	0
220	1	4	5	0	26.7168	3	20	3	1	0
221	1	8	8	1	20.1924	6	20	3	1	0
221	1	3	3	1	20.1924	6	20	3	1	0
221	1	8	8	1	20.1924	6	20	3	1	0
221	1	4	4	1	20.1924	6	20	3	1	0
221	1	1	1	1	20.1924	6	20	3	1	0
221	1	7	7	1	20.1924	6	20	3	1	0
221	1	6	6	1	20.1924	6	20	3	1	0
221	1	5	1	0	20.1924	6	20	3	1	0
221	1	2	2	1	20.1924	6	20	3	1	0
221	1	4	4	1	20.1924	6	20	3	1	0
221	1	8	8	1	20.1924	6	20	3	1	0
221	1	6	6	1	20.1924	6	20	3	1	0
221	1	5	5	1	20.1924	6	20	3	1	0
221	1	4	4	1	20.1924	6	20	3	1	0
221	1	1	1	1	20.1924	6	20	3	1	0
221	1	2	2	1	20.1924	6	20	3	1	0
221	1	7	5	0	20.1924	6	20	3	1	0
221	1	8	6	0	20.1924	6	20	3	1	0
221	1	7	7	1	20.1924	6	20	3	1	0
221	1	8	8	1	20.1924	6	20	3	1	0
221	1	1	2	0	20.1924	6	20	3	1	0
221	1	1	4	0	20.1924	6	20	3	1	0
221	1	8	3	0	20.1924	6	20	3	1	0
221	1	1	5	0	20.1924	6	20	3	1	0
222	1	8	8	1	28.848	7	27	6	1	0
222	1	3	3	1	28.848	7	27	6	1	0
222	1	8	8	1	28.848	7	27	6	1	0
222	1	4	4	1	28.848	7	27	6	1	0
222	1	1	1	1	28.848	7	27	6	1	0
222	1	7	7	1	28.848	7	27	6	1	0
222	1	6	6	1	28.848	7	27	6	1	0
222	1	1	1	1	28.848	7	27	6	1	0
222	1	2	2	1	28.848	7	27	6	1	0
222	1	4	4	1	28.848	7	27	6	1	0
222	1	8	8	1	28.848	7	27	6	1	0
222	1	6	6	1	28.848	7	27	6	1	0
222	1	5	5	1	28.848	7	27	6	1	0
222	1	4	4	1	28.848	7	27	6	1	0
222	1	1	1	1	28.848	7	27	6	1	0
222	1	2	2	1	28.848	7	27	6	1	0
222	1	2	5	0	28.848	7	27	6	1	0
222	1	8	6	0	28.848	7	27	6	1	0
222	1	7	7	1	28.848	7	27	6	1	0
222	1	8	8	1	28.848	7	27	6	1	0
222	1	2	2	1	28.848	7	27	6	1	0
222	1	4	4	1	28.848	7	27	6	1	0
222	1	3	3	1	28.848	7	27	6	1	0
222	1	2	5	0	28.848	7	27	6	1	0
223	1	8	8	1	24.2686	2	39	5	1	0
223	1	3	3	1	24.2686	2	39	5	1	0
223	1	8	8	1	24.2686	2	39	5	1	0
223	1	4	4	1	24.2686	2	39	5	1	0
223	1	1	1	1	24.2686	2	39	5	1	0
223	1	7	7	1	24.2686	2	39	5	1	0
223	1	6	6	1	24.2686	2	39	5	1	0
223	1	1	1	1	24.2686	2	39	5	1	0
223	1	2	2	1	24.2686	2	39	5	1	0
223	1	4	4	1	24.2686	2	39	5	1	0
223	1	8	8	1	24.2686	2	39	5	1	0
223	1	6	6	1	24.2686	2	39	5	1	0
223	1	5	5	1	24.2686	2	39	5	1	0
223	1	4	4	1	24.2686	2	39	5	1	0
223	1	1	1	1	24.2686	2	39	5	1	0
223	1	2	2	1	24.2686	2	39	5	1	0
223	1	2	5	0	24.2686	2	39	5	1	0
223	1	6	6	1	24.2686	2	39	5	1	0
223	1	7	7	1	24.2686	2	39	5	1	0
223	1	8	8	1	24.2686	2	39	5	1	0
223	1	7	2	0	24.2686	2	39	5	1	0
223	1	3	4	0	24.2686	2	39	5	1	0
223	1	5	3	0	24.2686	2	39	5	1	0
223	1	5	5	1	24.2686	2	39	5	1	0
224	1	8	8	1	23.0726	3	25	5	2	0
224	1	3	3	1	23.0726	3	25	5	2	0
224	1	8	8	1	23.0726	3	25	5	2	0
224	1	4	4	1	23.0726	3	25	5	2	0
224	1	5	1	0	23.0726	3	25	5	2	0
224	1	0	7	0	23.0726	3	25	5	2	0
224	1	0	6	0	23.0726	3	25	5	2	0
[truncated: 2,369 more rows]
