# Supplementary material for: The effect of food anticipation on cognitive function: An eye tracking study
Source: PLoS One. 2019 Oct 14;14(10):e0223506. doi: 10.1371/journal.pone.0223506 (PMC6791586; doi:10.1371/journal.pone.0223506)
Supplement: S2 Data — (XLS) [file pone.0223506.s006.xls]

## Sheet: Sheet1
id	choice	order	bmi	pupilleft	pupilright	pupilavg	tvddiff
101	1	1	29.188	3.56432	3.47399	3.51915	-5007
101	2	1	29.188	3.44105	3.32335	3.3822	2938
101	3	1	29.188	3.37948	3.26888	3.32418	4259
101	4	1	29.188	2.47782	3.41679	2.9473	7092
101	5	1	29.188	3.36679	3.29243	3.32961	6252
101	6	1	29.188	3.18613	3.27446	3.2303	-1904
101	7	1	29.188	3.0958	3.20208	3.14894	-5100
101	8	1	29.188	3.38905	3.36588	3.37746	4512
101	9	1	29.188	3.42577	3.30479	3.36528	-2264
101	10	1	29.188	3.48527	3.35666	3.42096	2016
101	11	1	29.188	3.3837	3.25602	3.31986	-3833
101	12	1	29.188	3.19828	3.28448	3.24138	3729
101	13	1	29.188	3.31243	3.22824	3.27033	-2658
101	14	1	29.188	3.50124	3.45997	3.48061	3084
101	15	1	29.188	3.34573	3.31334	3.32954	-1367
101	16	1	29.188	3.44479	3.38837	3.41658	2767
101	17	1	29.188	3.16336	3.08509	3.12422	550
101	18	1	29.188	3.47022	3.39047	3.43034	-690
101	19	1	29.188	3.28126	3.20346	3.24236	-768
101	20	1	29.188	3.24369	3.19037	3.21703	-262
102	1	1	22.5034	2.75031	0.946266	1.84829	-2573
102	2	1	22.5034	2.69171	1.10241	1.89706	313
102	3	1	22.5034	2.85372	2.5263	2.69001	-1375
102	4	1	22.5034	1.98579	1.40221	1.694	2739
102	5	1	22.5034	3.00811	0.0874522	1.54778	2572
102	6	1	22.5034	2.33747	1.58609	1.96178	-1951
102	7	1	22.5034	1.77417	1.52358	1.64887	-2002
102	8	1	22.5034	0.179708	2.37797	1.27884	355
102	9	1	22.5034	2.60181	0.502099	1.55195	2750
102	10	1	22.5034	2.94343	0.0699849	1.50671	-161
102	11	1	22.5034	2.63773	0.88709	1.76241	-1277
102	12	1	22.5034	2.38198	1.28043	1.83121	-4127
102	13	1	22.5034	2.03304	1.96294	1.99799	417
102	14	1	22.5034	2.52653	-0.420112	1.05321	3498
102	15	1	22.5034	1.53486	1.36115	1.448	-317
102	16	1	22.5034	2.25289	0.409092	1.33099	-3147
102	17	1	22.5034	2.52824	0.93307	1.73066	1520
102	18	1	22.5034	2.8954	1.39286	2.14413	505
102	19	1	22.5034	2.75595	2.13283	2.44439	-748
102	20	1	22.5034	1.33633	1.77634	1.55634	727
103	1	1	25.6768	3.093	3.34307	3.21804	1767
103	2	1	25.6768	2.96347	3.18222	3.07284	-2507
103	3	1	25.6768	3.02201	3.23541	3.12871	-966
103	4	1	25.6768	2.82817	3.05208	2.94013	2203
103	5	1	25.6768	3.02401	3.24024	3.13213	-542
103	6	1	25.6768	2.89233	3.07665	2.98449	-1644
103	7	1	25.6768	2.82545	2.99849	2.91197	-615
103	8	1	25.6768	2.73686	2.91848	2.82767	-3586
103	9	1	25.6768	2.94456	3.1329	3.03873	-1665
103	10	1	25.6768	2.92534	3.10475	3.01504	2701
103	11	1	25.6768	2.76907	2.89601	2.83254	-3556
103	12	1	25.6768	2.70851	2.83911	2.77381	-2710
103	13	1	25.6768	2.82009	2.98687	2.90348	-1414
103	14	1	25.6768	2.78768	2.98724	2.88746	3375
103	15	1	25.6768	2.92186	3.12007	3.02097	-4332
103	16	1	25.6768	2.64574	2.83075	2.73825	5352
103	17	1	25.6768	2.41475	2.58618	2.50047	-585
103	18	1	25.6768	2.92574	3.13329	3.02952	-1034
103	19	1	25.6768	2.70985	2.9173	2.81358	-654
103	20	1	25.6768	2.95174	3.24018	3.09596	762
104	1	1	23.0805	3.45886	3.33218	3.39552	3600
104	2	1	23.0805	3.33769	3.23755	3.28762	-1356
104	3	1	23.0805	3.34461	3.24952	3.29707	2181
104	4	1	23.0805	3.27587	3.16137	3.21862	-4294
104	5	1	23.0805	3.19552	3.16938	3.18245	-1539
104	6	1	23.0805	3.07189	3.00939	3.04064	-1020
104	7	1	23.0805	3.16047	3.0938	3.12714	1860
104	8	1	23.0805	3.16044	3.09233	3.12638	1305
104	9	1	23.0805	3.07754	3.00172	3.03963	-2667
104	10	1	23.0805	3.16008	3.04427	3.10218	-3180
104	11	1	23.0805	3.06361	3.0058	3.03471	1181
104	12	1	23.0805	3.03999	2.95073	2.99536	-1339
104	13	1	23.0805	3.01897	2.96221	2.99059	-2468
104	14	1	23.0805	2.91721	2.83932	2.87827	2074
104	15	1	23.0805	3.06203	3.01881	3.04042	2115
104	16	1	23.0805	3.05435	2.9859	3.02012	1419
104	17	1	23.0805	2.91538	2.79717	2.85628	425
104	18	1	23.0805	3.16875	3.03261	3.10068	-285
104	19	1	23.0805	2.98103	2.889	2.93501	-1795
104	20	1	23.0805	3.08465	3.0235	3.05408	-2227
105	1	1	19.5818	3.60939	3.60037	3.60488	458
105	2	1	19.5818	3.71825	3.6704	3.69433	3048
105	3	1	19.5818	3.60807	3.60859	3.60833	3266
105	4	1	19.5818	3.36246	3.32745	3.34495	-4542
105	5	1	19.5818	3.26002	3.21665	3.23834	2748
105	6	1	19.5818	3.30416	3.27266	3.28841	-2196
105	7	1	19.5818	3.40903	3.33944	3.37423	-5918
105	8	1	19.5818	3.50083	3.46063	3.48073	4234
105	9	1	19.5818	3.27307	3.22934	3.2512	-4078
105	10	1	19.5818	3.38285	3.40883	3.39584	-3036
105	11	1	19.5818	3.60288	3.5114	3.55714	499
105	12	1	19.5818	3.32335	3.24685	3.2851	4775
105	13	1	19.5818	3.36883	3.29674	3.33279	-1746
105	14	1	19.5818	3.3328	3.28635	3.30958	-531
105	15	1	19.5818	3.49497	3.44182	3.4684	1917
105	16	1	19.5818	3.36471	3.29565	3.33018	-758
105	17	1	19.5818	3.08936	3.02719	3.05827	-1543
105	18	1	19.5818	3.32891	3.26975	3.29933	-2716
105	19	1	19.5818	3.2426	3.17205	3.20732	-51
105	20	1	19.5818	3.29819	3.21175	3.25497	-2967
106	1	1	22.1115	2.15743	2.01386	2.08565	-2583
106	2	1	22.1115	3.07641	3.08787	3.08214	3145
106	3	1	22.1115	3.05096	3.04765	3.04931	-1396
106	4	1	22.1115	2.85847	2.86417	2.86132	4338
106	5	1	22.1115	2.99065	2.96846	2.97956	852
106	6	1	22.1115	2.92749	2.92384	2.92566	-877
106	7	1	22.1115	2.77245	2.77184	2.77215	-1162
106	8	1	22.1115	3.06771	3.02578	3.04674	-1759
106	9	1	22.1115	2.90326	2.88888	2.89607	3752
106	10	1	22.1115	2.90216	2.8852	2.89368	-1790
106	11	1	22.1115	2.78488	2.75777	2.77132	278
106	12	1	22.1115	2.88788	2.84806	2.86797	-3001
106	13	1	22.1115	2.91346	2.89273	2.90309	-150
106	14	1	22.1115	2.74482	2.67468	2.70975	-1911
106	15	1	22.1115	2.88699	2.86582	2.87641	2577
106	16	1	22.1115	2.8321	2.79624	2.81417	-4835
106	17	1	22.1115	2.72106	2.70293	2.712	-1970
106	18	1	22.1115	2.96751	2.93659	2.95205	1104
106	19	1	22.1115	2.87487	2.82571	2.85029	965
106	20	1	22.1115	2.70236	2.68515	2.69375	-678
107	1	1	24.2453	2.79546	3.09251	2.94398	1334
107	2	1	24.2453	2.25165	2.8595	2.55557	-2752
107	3	1	24.2453	2.51273	2.82415	2.66844	-2368
107	4	1	24.2453	2.09269	2.74408	2.41839	1839
107	5	1	24.2453	2.20408	2.73107	2.46757	84
107	6	1	24.2453	2.5774	2.73655	2.65698	-542
107	7	1	24.2453	2.56778	2.66039	2.61408	4170
107	8	1	24.2453	2.64865	2.54256	2.59561	-514
107	9	1	24.2453	2.21763	2.71308	2.46536	1242
107	10	1	24.2453	1.70002	2.7844	2.24221	-2529
107	11	1	24.2453	1.72209	2.6947	2.2084	673
107	12	1	24.2453	2.23474	2.69509	2.46492	4962
107	13	1	24.2453	2.48232	2.81856	2.65044	1624
107	14	1	24.2453	2.02362	2.57261	2.29811	-793
107	15	1	24.2453	2.41804	2.7195	2.56877	2395
107	16	1	24.2453	2.46147	2.67667	2.56907	4283
107	17	1	24.2453	2.13589	2.50767	2.32178	34
107	18	1	24.2453	2.70153	2.82442	2.76297	0
107	19	1	24.2453	2.43602	2.72809	2.58205	-1491
107	20	1	24.2453	2.34597	2.58077	2.46337	724
108	1	1	20.5909	2.57786	2.48318	2.53052	-1428
108	2	1	20.5909	3.04026	2.97771	3.00899	181
108	3	1	20.5909	3.07534	3.04054	3.05794	-1245
108	4	1	20.5909	2.5401	2.40567	2.47289	1071
108	5	1	20.5909	2.85287	2.80932	2.83109	827
108	6	1	20.5909	2.91226	2.85529	2.88378	18
108	7	1	20.5909	2.65689	2.62711	2.642	-2713
108	8	1	20.5909	2.94044	2.92011	2.93028	-3086
108	9	1	20.5909	2.86825	2.81548	2.84186	172
108	10	1	20.5909	2.85637	2.87705	2.86671	1045
108	11	1	20.5909	2.78327	2.78242	2.78284	927
108	12	1	20.5909	2.82553	2.81886	2.82219	-3903
108	13	1	20.5909	2.90862	2.93128	2.91995	-195
108	14	1	20.5909	2.62335	2.60284	2.61309	4399
108	15	1	20.5909	2.68364	2.68932	2.68648	4636
108	16	1	20.5909	2.99361	2.99953	2.99657	4553
108	17	1	20.5909	2.71112	2.74804	2.72958	2160
108	18	1	20.5909	2.88532	2.89535	2.89034	-1928
108	19	1	20.5909	2.97832	2.97592	2.97712	2874
108	20	1	20.5909	2.32509	2.32714	2.32611	-461
109	1	1	22.3634	2.86596	2.78725	2.82661	-2820
109	2	1	22.3634	3.00322	2.89044	2.94683	-850
109	3	1	22.3634	2.84274	2.74406	2.7934	-2176
109	4	1	22.3634	2.78256	2.68167	2.73212	-3349
109	5	1	22.3634	2.74381	2.67081	2.70731	-3406
109	6	1	22.3634	2.51354	2.48651	2.50002	1325
109	7	1	22.3634	2.71987	2.45864	2.58926	2027
109	8	1	22.3634	2.87693	2.73585	2.80639	1310
109	9	1	22.3634	2.89457	2.75502	2.8248	-1691
109	10	1	22.3634	2.71279	2.64571	2.67925	2505
109	11	1	22.3634	2.80952	2.71063	2.76008	-4844
109	12	1	22.3634	2.65545	2.43196	2.54371	-2830
109	13	1	22.3634	2.75464	2.58875	2.67169	1074
109	14	1	22.3634	2.67142	2.58849	2.62995	-593
109	15	1	22.3634	2.75774	2.62919	2.69346	-4636
109	16	1	22.3634	2.43111	2.29099	2.36105	5476
109	17	1	22.3634	2.59215	2.47906	2.5356	4971
109	18	1	22.3634	2.8242	2.71394	2.76907	-307
109	19	1	22.3634	2.88612	2.76363	2.82487	-389
109	20	1	22.3634	2.48642	2.23778	2.3621	1384
110	1	1	29.2847	2.76663	2.73922	2.75292	-69
110	2	1	29.2847	3.30102	3.22551	3.26326	34
110	3	1	29.2847	3.3706	3.24397	3.30728	2060
110	4	1	29.2847	2.9427	2.82773	2.88521	4927
110	5	1	29.2847	3.53022	3.43577	3.48299	1686
110	6	1	29.2847	2.8359	0.673707	1.75481	1334
110	7	1	29.2847	3.08343	2.99855	3.04099	-2002
110	8	1	29.2847	3.40152	3.23044	3.31598	-4257
110	9	1	29.2847	3.27356	3.07679	3.17518	-726
110	10	1	29.2847	3.56913	3.38385	3.47649	-1464
110	11	1	29.2847	3.12869	2.939	3.03384	-1032
110	12	1	29.2847	2.60751	2.47503	2.54127	2198
110	13	1	29.2847	3.27895	3.17249	3.22572	112
110	14	1	29.2847	3.18903	3.00902	3.09903	-941
110	15	1	29.2847	3.18132	3.05818	3.11975	-1257
110	16	1	29.2847	3.3561	3.18416	3.27013	2179
110	17	1	29.2847	3.03881	2.93305	2.98593	-1585
110	18	1	29.2847	3.30618	3.11253	3.20935	2181
110	19	1	29.2847	3.34107	3.13891	3.23999	-2158
110	20	1	29.2847	3.09399	3.00585	3.04992	-2959
111	1	1	30.6287	3.51572	3.43789	3.47681	-2797
111	2	1	30.6287	3.24228	3.15122	3.19675	1484
111	3	1	30.6287	3.05041	2.99382	3.02212	-512
111	4	1	30.6287	2.85197	2.82041	2.83619	1289
111	5	1	30.6287	3.12951	3.0384	3.08395	300
111	6	1	30.6287	3.15861	3.04342	3.10102	767
111	7	1	30.6287	2.98757	2.92963	2.9586	-1390
111	8	1	30.6287	2.91763	2.85814	2.88789	1105
111	9	1	30.6287	3.22107	3.10812	3.16459	-2106
111	10	1	30.6287	3.13591	3.03218	3.08404	800
111	11	1	30.6287	2.74419	2.70517	2.72468	-2226
111	12	1	30.6287	2.86102	2.81945	2.84024	-1773
111	13	1	30.6287	2.9921	3.0067	2.9994	-856
111	14	1	30.6287	2.73405	2.70791	2.72098	-853
111	15	1	30.6287	3.12155	3.00635	3.06395	92
111	16	1	30.6287	3.00043	2.8897	2.94506	-2316
111	17	1	30.6287	2.78356	2.76128	2.77242	-903
111	18	1	30.6287	3.12208	3.00493	3.0635	1373
111	19	1	30.6287	3.00701	2.89448	2.95074	1897
111	20	1	30.6287	2.89075	2.82178	2.85627	2249
112	1	1	20.5752	2.74206	2.79761	2.76983	435
112	2	1	20.5752	2.17859	1.7851	1.98185	-1399
112	3	1	20.5752	1.26206	1.35571	1.30889	-2956
112	4	1	20.5752	1.82696	2.13316	1.98006	-1065
112	5	1	20.5752	2.14751	1.98475	2.06613	-1451
112	6	1	20.5752	1.89032	1.47392	1.68212	2678
112	7	1	20.5752	1.86975	0.952327	1.41104	1660
112	8	1	20.5752	2.42756	2.589	2.50828	5654
112	9	1	20.5752	1.73238	1.46801	1.60019	-1530
112	10	1	20.5752	1.76498	1.58714	1.67606	2557
112	11	1	20.5752	1.84665	1.47017	1.65841	1376
112	12	1	20.5752	2.32152	2.04829	2.18491	-1239
112	13	1	20.5752	2.06298	2.33019	2.19659	-3659
112	14	1	20.5752	0.783592	0.978774	0.881183	1149
112	15	1	20.5752	0.833706	1.22334	1.02853	1583
112	16	1	20.5752	2.80053	2.84845	2.82449	-3485
112	17	1	20.5752	2.56084	2.63007	2.59546	-1048
112	18	1	20.5752	2.57527	2.63667	2.60597	530
112	19	1	20.5752	2.59211	2.68624	2.63917	-2409
112	20	1	20.5752	2.67116	2.71417	2.69267	136
113	1	1	24.6867	1.8697	1.91837	1.89403	4760
113	2	1	24.6867	2.7857	2.82285	2.80428	-483
113	3	1	24.6867	2.84127	2.91494	2.8781	-2234
113	4	1	24.6867	2.34535	2.38029	2.36282	-1607
113	5	1	24.6867	2.80217	2.81651	2.80934	9
113	6	1	24.6867	2.56187	2.60857	2.58522	-455
113	7	1	24.6867	2.59098	2.54974	2.57036	4943
113	8	1	24.6867	2.68433	2.66429	2.67431	2456
113	9	1	24.6867	2.67341	2.67498	2.67419	-1116
113	10	1	24.6867	2.89835	2.88639	2.89237	4034
113	11	1	24.6867	2.41813	2.42336	2.42074	-36
113	12	1	24.6867	2.50296	2.51961	2.51129	312
113	13	1	24.6867	2.65128	2.74913	2.70021	3655
113	14	1	24.6867	2.75171	2.75528	2.75349	1668
113	15	1	24.6867	2.73992	2.71723	2.72858	786
113	16	1	24.6867	2.57917	2.57239	2.57578	318
113	17	1	24.6867	2.65822	2.66051	2.65937	1016
113	18	1	24.6867	2.75441	2.76921	2.76181	146
113	19	1	24.6867	2.74501	2.73394	2.73947	-2669
113	20	1	24.6867	2.50158	2.52056	2.51107	2707
114	1	1	27.7043	2.7474	1.99749	2.37245	-3626
114	2	1	27.7043	3.9702	3.90226	3.93623	-117
114	3	1	27.7043	3.74313	3.61435	3.67874	498
114	4	1	27.7043	3.42969	3.32174	3.37571	-5430
114	5	1	27.7043	3.72897	3.51011	3.61954	-1992
114	6	1	27.7043	3.73004	3.65477	3.69241	218
114	7	1	27.7043	3.70798	3.62203	3.66501	-5453
114	8	1	27.7043	3.77277	3.63084	3.7018	-1360
114	9	1	27.7043	3.60109	3.53516	3.56813	-2327
114	10	1	27.7043	3.94135	3.85721	3.89928	-4116
114	11	1	27.7043	3.69077	3.60249	3.64663	1657
114	12	1	27.7043	3.73541	3.63015	3.68278	4609
114	13	1	27.7043	3.62602	3.46496	3.54549	-4326
114	14	1	27.7043	3.62359	3.57249	3.59804	-3310
114	15	1	27.7043	3.77523	3.70587	3.74055	383
114	16	1	27.7043	3.53752	3.45569	3.49661	9
114	17	1	27.7043	3.56236	3.50946	3.53591	-967
114	18	1	27.7043	3.82038	3.7873	3.80384	2525
114	19	1	27.7043	3.70898	3.64292	3.67595	-1758
114	20	1	27.7043	3.60895	3.53707	3.57301	2836
115	1	1	28.3387	2.51805	2.46205	2.49005	538
115	2	1	28.3387	2.71408	2.66063	2.68736	2994
115	3	1	28.3387	2.56632	2.43289	2.49961	921
115	4	1	28.3387	2.29341	2.24838	2.2709	706
115	5	1	28.3387	2.63123	2.58038	2.6058	-42
115	6	1	28.3387	2.54316	2.41017	2.47667	245
115	7	1	28.3387	2.34622	2.27305	2.30964	2694
115	8	1	28.3387	2.51455	2.49413	2.50434	1692
115	9	1	28.3387	2.47632	2.45511	2.46571	1511
115	10	1	28.3387	2.63461	2.57587	2.60524	-1849
115	11	1	28.3387	2.26843	2.27298	2.2707	-2012
115	12	1	28.3387	2.40348	2.44692	2.4252	-1984
115	13	1	28.3387	2.446	2.43008	2.43804	150
115	14	1	28.3387	2.33072	2.31567	2.3232	-4091
115	15	1	28.3387	2.59875	2.635	2.61688	-1179
115	16	1	28.3387	2.48599	2.46044	2.47322	-477
115	17	1	28.3387	2.38854	2.40896	2.39875	3761
115	18	1	28.3387	2.59127	2.60365	2.59746	-1608
115	19	1	28.3387	2.5431	2.54001	2.54156	-1151
115	20	1	28.3387	2.48568	2.48432	2.485	-4083
116	1	1	22.3069	3.52101	3.76321	3.64211	-2548
116	2	1	22.3069	3.6877	3.94963	3.81867	2400
116	3	1	22.3069	3.48941	3.7076	3.5985	2444
116	4	1	22.3069	3.3375	3.52862	3.43306	-5505
116	5	1	22.3069	3.39911	3.63287	3.51599	1315
116	6	1	22.3069	3.33548	3.50839	3.42194	2085
116	7	1	22.3069	3.20889	3.29067	3.24978	-1374
116	8	1	22.3069	3.32351	3.47918	3.40134	3353
116	9	1	22.3069	3.28174	3.36491	3.32333	-2270
116	10	1	22.3069	3.36697	3.56855	3.46776	-1665
116	11	1	22.3069	3.26526	3.35606	3.31066	135
116	12	1	22.3069	2.91365	3.31833	3.11599	-559
116	13	1	22.3069	3.28619	3.42335	3.35477	3687
116	14	1	22.3069	3.18072	3.23239	3.20656	-405
116	15	1	22.3069	3.25142	3.29941	3.27542	4384
116	16	1	22.3069	3.29469	3.4345	3.36459	3317
116	17	1	22.3069	2.99281	3.16847	3.08064	1329
116	18	1	22.3069	3.3707	3.52829	3.44949	1325
116	19	1	22.3069	3.19735	3.3029	3.25012	-109
116	20	1	22.3069	3.20718	3.29862	3.2529	-2971
117	1	1	37.5822	3.71931	3.85874	3.78903	-163
117	2	1	37.5822	4.27391	4.37596	4.32493	68
117	3	1	37.5822	3.99056	4.10551	4.04803	-3022
117	4	1	37.5822	3.61162	3.1618	3.38671	-3261
117	5	1	37.5822	4.16954	4.30151	4.23552	3686
117	6	1	37.5822	4.07981	4.09656	4.08819	-1513
117	7	1	37.5822	3.92087	3.87798	3.89943	-3326
117	8	1	37.5822	3.92815	2.24431	3.08623	3067
117	9	1	37.5822	3.78529	3.79581	3.79055	2809
117	10	1	37.5822	4.16693	3.17097	3.66895	3251
117	11	1	37.5822	4.07857	4.08606	4.08231	-5340
117	12	1	37.5822	3.70945	3.74339	3.72642	-1102
117	13	1	37.5822	3.8687	3.90063	3.88467	2940
117	14	1	37.5822	3.53414	3.51163	3.52288	-1195
117	15	1	37.5822	3.69219	3.83342	3.76281	1052
117	16	1	37.5822	3.68956	1.30965	2.4996	2418
117	17	1	37.5822	3.74418	3.69361	3.7189	2183
117	18	1	37.5822	3.71217	3.83456	3.77336	-3182
117	19	1	37.5822	3.63309	3.71375	3.67342	-1314
117	20	1	37.5822	3.90718	3.98545	3.94632	-846
118	1	1	29.7409	3.63705	3.59705	3.61705	1000
118	2	1	29.7409	3.2831	3.3262	3.30465	237
118	3	1	29.7409	3.48943	3.42659	3.45801	-3268
118	4	1	29.7409	2.97397	2.93823	2.9561	-3359
118	5	1	29.7409	3.37517	3.26794	3.32156	61
118	6	1	29.7409	2.97156	3.03462	3.00309	-670
118	7	1	29.7409	2.61577	2.88878	2.75228	-3360
118	8	1	29.7409	3.32403	3.22477	3.2744	857
118	9	1	29.7409	3.13951	2.93944	3.03948	1560
118	10	1	29.7409	3.16318	3.03882	3.101	1633
118	11	1	29.7409	3.07174	2.9384	3.00507	-4000
118	12	1	29.7409	2.16222	2.9265	2.54436	-886
118	13	1	29.7409	3.05282	3.09844	3.07563	-61
118	14	1	29.7409	2.81672	2.81685	2.81678	-2261
118	15	1	29.7409	2.83224	2.82187	2.82705	1658
118	16	1	29.7409	2.86446	3.01632	2.94039	1595
118	17	1	29.7409	2.74817	2.72196	2.73507	1977
118	18	1	29.7409	3.06636	3.08542	3.07589	-2085
118	19	1	29.7409	1.94136	3.06998	2.50567	-1852
118	20	1	29.7409	2.53404	2.793	2.66352	-3064
119	1	1	20.0126	2.87379	2.99789	2.93584	1977
119	2	1	20.0126	3.63803	3.73977	3.6889	-567
119	3	1	20.0126	3.395	3.50284	3.44892	-3263
119	4	1	20.0126	3.15481	3.29959	3.2272	252
119	5	1	20.0126	3.20828	3.44474	3.32651	-4351
119	6	1	20.0126	3.13982	3.38367	3.26174	824
119	7	1	20.0126	3.04837	3.41972	3.23405	3829
119	8	1	20.0126	3.52531	3.59401	3.55966	-1449
119	9	1	20.0126	3.3388	3.47788	3.40834	-2397
119	10	1	20.0126	3.37775	3.46548	3.42162	-4090
119	11	1	20.0126	2.99587	3.20501	3.10044	-1405
119	12	1	20.0126	2.81236	3.01606	2.91421	28
119	13	1	20.0126	3.07055	3.17458	3.12256	-1574
119	14	1	20.0126	2.92038	3.19451	3.05745	1551
119	15	1	20.0126	3.18832	3.51717	3.35274	1142
119	16	1	20.0126	3.10847	3.21136	3.15991	-2851
119	17	1	20.0126	3.01493	3.10507	3.06	-2299
119	18	1	20.0126	3.33734	3.45039	3.39386	2047
119	19	1	20.0126	3.35211	3.42818	3.39015	-2897
119	20	1	20.0126	3.22046	3.21518	3.21782	-2823
120	1	1	22.9864	2.65435	2.54345	2.5989	-806
120	2	1	22.9864	2.68249	2.63015	2.65632	-958
120	3	1	22.9864	2.46845	2.34135	2.4049	1574
120	4	1	22.9864	2.12257	1.99662	2.05959	4592
120	5	1	22.9864	2.1815	1.96968	2.07559	-2820
120	6	1	22.9864	2.44099	2.37825	2.40962	-945
120	7	1	22.9864	1.96983	1.71368	1.84175	-6071
120	8	1	22.9864	2.44121	2.34115	2.39118	-3722
120	9	1	22.9864	2.64112	2.56884	2.60498	1944
120	10	1	22.9864	2.45895	2.51055	2.48475	2784
120	11	1	22.9864	2.02821	1.83342	1.93082	2526
120	12	1	22.9864	2.2149	1.95035	2.08263	2954
120	13	1	22.9864	2.55097	2.50522	2.52809	-3096
120	14	1	22.9864	2.40131	2.31255	2.35693	-1026
120	15	1	22.9864	2.42688	2.336	2.38144	-233
120	16	1	22.9864	2.13666	2.01031	2.07349	655
120	17	1	22.9864	2.26595	2.17322	2.21958	475
120	18	1	22.9864	2.61121	2.57557	2.59339	-3350
120	19	1	22.9864	2.50036	2.38576	2.44306	3316
120	20	1	22.9864	1.73965	1.6144	1.67702	2646
121	1	1	18.1698	3.26889	3.38118	3.32503	-811
121	2	1	18.1698	3.05883	3.16871	3.11377	-1273
121	3	1	18.1698	3.11211	3.18482	3.14846	1968
121	4	1	18.1698	3.10346	3.22157	3.16251	4067
121	5	1	18.1698	3.26105	3.33434	3.2977	-574
121	6	1	18.1698	3.12346	3.21317	3.16831	633
121	7	1	18.1698	3.16004	3.24654	3.20329	2241
121	8	1	18.1698	3.10423	3.15423	3.12923	3122
121	9	1	18.1698	3.1823	3.25667	3.21949	1119
121	10	1	18.1698	3.29093	3.33587	3.3134	2158
121	11	1	18.1698	3.04482	3.09593	3.07037	1654
121	12	1	18.1698	3.23352	3.2987	3.26611	-2189
121	13	1	18.1698	3.11673	3.1603	3.13852	83
121	14	1	18.1698	2.78922	2.86538	2.8273	886
121	15	1	18.1698	3.09485	3.1726	3.13372	3284
121	16	1	18.1698	3.15355	3.18826	3.1709	-3475
121	17	1	18.1698	2.99004	3.0468	3.01842	-616
121	18	1	18.1698	3.06989	3.13702	3.10345	1898
121	19	1	18.1698	3.25444	3.28241	3.26843	-2548
121	20	1	18.1698	3.10825	3.14217	3.12521	-242
122	1	1	18.6411	2.82981	3.04247	2.93614	3183
122	2	1	18.6411	3.10445	3.38662	3.24554	1028
122	3	1	18.6411	2.92815	3.14855	3.03835	336
122	4	1	18.6411	2.96134	3.20512	3.08323	5736
122	5	1	18.6411	2.94169	3.18084	3.06126	134
122	6	1	18.6411	2.96597	3.17378	3.06987	-742
122	7	1	18.6411	3.0314	3.17973	3.10556	-5728
122	8	1	18.6411	3.0753	3.28146	3.17838	-2447
122	9	1	18.6411	2.92514	3.11422	3.01968	-2121
122	10	1	18.6411	2.97907	3.21173	3.0954	-2634
122	11	1	18.6411	2.93591	3.19558	3.06574	-1712
122	12	1	18.6411	2.94516	3.19648	3.07082	85
122	13	1	18.6411	2.82885	3.04559	2.93722	-2973
122	14	1	18.6411	2.6566	2.84414	2.75037	-485
122	15	1	18.6411	2.85417	3.07387	2.96402	-4815
122	16	1	18.6411	2.89484	3.15756	3.0262	-4290
122	17	1	18.6411	2.80948	3.02632	2.9179	-2099
122	18	1	18.6411	2.88707	3.09672	2.99189	1566
122	19	1	18.6411	2.86174	3.01752	2.93963	3368
122	20	1	18.6411	2.00821	2.85201	2.43011	-2805
123	1	1	25.6224	2.6848	2.64754	2.66617	-4081
123	2	1	25.6224	2.60441	2.57224	2.58833	2652
123	3	1	25.6224	2.7516	2.72629	2.73894	2820
123	4	1	25.6224	2.4821	2.47696	2.47953	-2347
123	5	1	25.6224	2.69702	2.62228	2.65965	-457
123	6	1	25.6224	2.69508	2.62076	2.65792	805
123	7	1	25.6224	2.55271	2.49247	2.52259	2500
123	8	1	25.6224	2.54428	2.45838	2.50133	-1094
123	9	1	25.6224	2.631	2.52982	2.58041	-587
123	10	1	25.6224	2.5842	2.50766	2.54593	3246
123	11	1	25.6224	2.70267	2.6888	2.69574	4026
123	12	1	25.6224	3.15626	3.05088	3.10357	-1142
123	13	1	25.6224	2.61212	2.60772	2.60992	-2257
123	14	1	25.6224	2.63932	2.59414	2.61673	-547
123	15	1	25.6224	2.59883	2.54634	2.57259	3188
123	16	1	25.6224	2.63425	2.57087	2.60256	5993
123	17	1	25.6224	2.43227	2.35462	2.39344	-60
123	18	1	25.6224	2.73461	2.65712	2.69587	3727
123	19	1	25.6224	2.58435	2.52254	2.55344	2301
123	20	1	25.6224	2.65191	2.53435	2.59313	-1287
124	1	1	17.7312	2.78547	2.8332	2.80934	187
124	2	1	17.7312	2.79182	2.73225	2.76204	-1791
124	3	1	17.7312	2.60784	2.64843	2.62814	1349
124	4	1	17.7312	2.56839	2.49422	2.5313	1993
124	5	1	17.7312	2.63387	2.56043	2.59715	256
124	6	1	17.7312	2.51641	2.48676	2.50158	-1002
124	7	1	17.7312	2.35392	2.3865	2.37021	3334
124	8	1	17.7312	2.60957	2.55113	2.58035	1279
124	9	1	17.7312	2.64852	2.58038	2.61445	-1006
124	10	1	17.7312	2.55924	2.53973	2.54949	-2543
124	11	1	17.7312	2.68956	2.61705	2.65331	-3477
124	12	1	17.7312	2.12023	2.06971	2.09497	369
124	13	1	17.7312	2.49398	2.47066	2.48232	-1226
124	14	1	17.7312	2.30765	2.31699	2.31232	1102
124	15	1	17.7312	2.45583	2.41119	2.43351	3336
124	16	1	17.7312	2.3155	2.2595	2.2875	-1383
124	17	1	17.7312	2.3783	2.42938	2.40384	0
124	18	1	17.7312	2.2455	2.29449	2.26999	-508
124	19	1	17.7312	2.66614	2.59731	2.63172	679
124	20	1	17.7312	2.56262	2.56406	2.56334	-1366
125	1	1	28.0022	2.90422	2.94559	2.9249	3033
125	2	1	28.0022	3.34359	3.39816	3.37087	-4067
125	3	1	28.0022	3.32243	3.30487	3.31365	4139
125	4	1	28.0022	3.24251	3.25175	3.24713	-3017
125	5	1	28.0022	3.25256	3.2075	3.23003	5626
125	6	1	28.0022	3.27239	3.18014	3.22627	2306
125	7	1	28.0022	3.45187	3.4854	3.46864	6789
125	8	1	28.0022	3.13268	3.24227	3.18747	-6509
125	9	1	28.0022	3.20249	3.19751	3.2	-494
125	10	1	28.0022	3.20034	3.24626	3.2233	-454
125	11	1	28.0022	3.2541	3.30322	3.27866	25
125	12	1	28.0022	3.0718	3.07284	3.07232	-4434
125	13	1	28.0022	3.09193	3.12183	3.10688	-673
125	14	1	28.0022	3.18455	3.173	3.17877	-3629
125	15	1	28.0022	3.09515	3.10959	3.10237	-237
125	16	1	28.0022	3.49001	3.40587	3.44794	6068
125	17	1	28.0022	3.34141	3.15432	3.24787	542
125	18	1	28.0022	3.03275	3.0737	3.05322	1756
125	19	1	28.0022	3.19528	3.27227	3.23378	-5207
125	20	1	28.0022	3.25654	3.33009	3.29331	3949
126	1	1	21.9914	3.72415	3.49811	3.61113	1441
126	2	1	21.9914	3.64583	3.33664	3.49124	2391
126	3	1	21.9914	3.51329	3.35561	3.43445	1208
126	4	1	21.9914	3.38598	3.20213	3.29405	-455
126	5	1	21.9914	3.23488	3.17181	3.20335	-2848
126	6	1	21.9914	3.32045	3.13672	3.22858	2360
126	7	1	21.9914	3.11763	3.08507	3.10135	-4949
126	8	1	21.9914	3.49987	3.26065	3.38026	3212
126	9	1	21.9914	3.37396	3.10064	3.2373	-3856
126	10	1	21.9914	3.538	3.30175	3.41988	3225
126	11	1	21.9914	3.54793	3.23294	3.39044	-3230
126	12	1	21.9914	3.45637	3.21031	3.33334	-1871
126	13	1	21.9914	3.25056	3.08335	3.16695	-4117
126	14	1	21.9914	2.8986	2.96941	2.934	3189
126	15	1	21.9914	3.33322	3.30283	3.31803	834
126	16	1	21.9914	3.3937	3.11335	3.25353	-5542
126	17	1	21.9914	3.31335	3.11711	3.21523	-1958
126	18	1	21.9914	3.53015	3.35765	3.4439	1402
126	19	1	21.9914	3.32534	3.07779	3.20157	2282
126	20	1	21.9914	3.09238	2.88894	2.99066	3872
127	1	1	22.0875	2.85867	2.9389	2.89879	305
127	2	1	22.0875	2.85844	2.92538	2.89191	1565
127	3	1	22.0875	2.90793	2.98325	2.94559	-152
127	4	1	22.0875	2.6412	2.65027	2.64573	-2239
127	5	1	22.0875	2.85542	2.91369	2.88456	327
127	6	1	22.0875	2.87059	2.88388	2.87723	2242
127	7	1	22.0875	2.72741	2.74795	2.73768	5018
127	8	1	22.0875	2.82488	2.83689	2.83089	2287
127	9	1	22.0875	2.83563	2.79003	2.81283	3152
127	10	1	22.0875	2.94392	2.92633	2.93513	1504
127	11	1	22.0875	2.70363	2.71837	2.711	161
127	12	1	22.0875	2.86538	2.8873	2.87634	4363
127	13	1	22.0875	2.88222	2.91342	2.89782	-342
127	14	1	22.0875	2.7465	2.74143	2.74397	-646
127	15	1	22.0875	2.76174	2.75001	2.75587	-1891
127	16	1	22.0875	2.79827	2.77465	2.78646	1345
127	17	1	22.0875	2.7054	2.73477	2.72008	1632
127	18	1	22.0875	2.80863	2.82108	2.81485	-2165
127	19	1	22.0875	2.88037	2.84946	2.86492	-2292
127	20	1	22.0875	2.65818	2.65887	2.65853	643
128	1	1	31.5388	3.03142	3.07704	3.05423	271
128	2	1	31.5388	3.25818	3.29606	3.27712	-2700
128	3	1	31.5388	3.05754	3.12536	3.09145	-102
128	4	1	31.5388	2.99912	-0.638454	1.18033	2339
128	5	1	31.5388	3.05952	3.05004	3.05478	-520
128	6	1	31.5388	2.86609	2.91945	2.89277	-2343
128	7	1	31.5388	2.87181	2.32407	2.59794	4418
128	8	1	31.5388	3.19377			-4742
128	9	1	31.5388	2.99901	3.02907	3.01404	1033
128	10	1	31.5388	3.07387	3.12006	3.09696	-3504
128	11	1	31.5388	2.84144	2.83521	2.83832	891
128	12	1	31.5388	2.84319	2.71258	2.77789	-568
128	13	1	31.5388	3.15905	3.18069	3.16987	-76
128	14	1	31.5388	2.79317	0.580364	1.68677	3728
128	15	1	31.5388	2.93887	2.97848	2.95868	-542
128	16	1	31.5388	3.04436	3.02545	3.03491	-4853
128	17	1	31.5388	2.74926	2.61541	2.68233	-1241
128	18	1	31.5388	3.1544	3.08448	3.11944	-2389
128	19	1	31.5388	3.11619	3.13296	3.12458	-799
128	20	1	31.5388	2.85792	2.79275	2.82534	78
129	1	1	23.7473	2.58287	2.77543	2.67915	1731
129	2	1	23.7473	3.90652	4.14397	4.02524	1494
129	3	1	23.7473	3.88771	4.19309	4.0404	-2328
129	4	1	23.7473	3.29135	3.55912	3.42524	-2201
129	5	1	23.7473	3.77792	4.08629	3.93211	1450
129	6	1	23.7473	3.74143	4.04702	3.89422	1662
129	7	1	23.7473	3.63854	3.91399	3.77626	1723
129	8	1	23.7473	3.80091	4.08148	3.94119	-1458
129	9	1	23.7473	3.70573	4.00241	3.85407	1929
129	10	1	23.7473	3.94058	4.21934	4.07996	-1708
129	11	1	23.7473	3.76204	4.06441	3.91323	-100
129	12	1	23.7473	3.58134	3.57932	3.58033	-847
129	13	1	23.7473	3.77281	4.05229	3.91255	-616
129	14	1	23.7473	3.72485	3.95574	3.84029	-1800
129	15	1	23.7473	3.83061	4.10565	3.96813	-1423
129	16	1	23.7473	3.71407	3.92124	3.81765	3815
129	17	1	23.7473	3.6564	3.92017	3.78829	1600
129	18	1	23.7473	3.88855	4.16272	4.02564	42
129	19	1	23.7473	3.61689	3.90554	3.76122	599
129	20	1	23.7473	3.6638	3.94004	3.80192	2349
130	1	1	27.2877	3.4536	3.43874	3.44617	-4479
130	2	1	27.2877	3.28993	3.33513	3.31253	-4639
130	3	1	27.2877	3.23858	3.21319	3.22588	-842
130	4	1	27.2877	3.21059	3.20399	3.20729	-5678
130	5	1	27.2877	3.13186	3.11409	3.12298	-450
130	6	1	27.2877	3.07783	3.06071	3.06927	4285
130	7	1	27.2877	3.07381	3.06517	3.06949	3338
130	8	1	27.2877	3.09717	3.08496	3.09106	-3088
130	9	1	27.2877	2.96901	2.9767	2.97286	2432
130	10	1	27.2877	3.01142	2.97718	2.9943	304
130	11	1	27.2877	2.9893	2.96569	2.9775	-4754
130	12	1	27.2877	2.92642	2.89473	2.91058	-2081
130	13	1	27.2877	2.92869	2.98292	2.9558	706
130	14	1	27.2877	3.05161	3.04689	3.04925	-5744
130	15	1	27.2877	3.00161	3.01142	3.00652	857
130	16	1	27.2877	3.00281	2.98401	2.99341	-1381
130	17	1	27.2877	3.06055	2.99334	3.02695	2365
130	18	1	27.2877	3.0607	3.03954	3.05012	-2516
130	19	1	27.2877	2.97617	2.96734	2.97176	-2917
130	20	1	27.2877	3.01564	2.98823	3.00194	-2208
131	1	1	30.1104	0.215153	0.205522	0.210337	-4269
131	2	1	30.1104	3.2269	3.27617	3.25153	194
131	3	1	30.1104	3.16906	3.2128	3.19093	-942
131	4	1	30.1104	2.72114	2.75094	2.73604	-2522
131	5	1	30.1104	3.10504	3.15556	3.1303	608
131	6	1	30.1104	3.08334	3.14292	3.11313	491
131	7	1	30.1104	2.85763	2.89844	2.87804	-294
131	8	1	30.1104	3.11421	3.16092	3.13757	-1034
131	9	1	30.1104	2.96586	3.01101	2.98843	-367
131	10	1	30.1104	3.0853	3.15048	3.11789	-1282
131	11	1	30.1104	2.97574	3.00338	2.98956	-42
131	12	1	30.1104	2.84912	2.88341	2.86626	926
131	13	1	30.1104	2.92292	2.97181	2.94737	-731
131	14	1	30.1104	2.87766	2.88263	2.88014	-59
131	15	1	30.1104	2.98146	3.03865	3.01005	-600
131	16	1	30.1104	2.96586	3.00341	2.98464	2908
131	17	1	30.1104	2.69644	2.72062	2.70853	830
131	18	1	30.1104	2.93887	3.0179	2.97839	1534
131	19	1	30.1104	2.96937	3.03268	3.00102	801
131	20	1	30.1104	2.78779	2.82428	2.80603	691
132	1	1	20.9855	2.32147	2.23982	2.28065	-1619
132	2	1	20.9855	2.7361	2.6243	2.6802	-584
132	3	1	20.9855	2.64786	2.46395	2.5559	602
132	4	1	20.9855	2.38644	2.28942	2.33793	-4791
132	5	1	20.9855	2.65949	2.53656	2.59803	441
132	6	1	20.9855	2.45297	2.35968	2.40633	-1905
132	7	1	20.9855	2.71064	2.56558	2.63811	894
132	8	1	20.9855	2.87539	2.74213	2.80876	2146
132	9	1	20.9855	2.71184	2.59456	2.6532	1925
132	10	1	20.9855	2.73198	2.56493	2.64846	1255
132	11	1	20.9855	2.70933	2.57966	2.64449	1970
132	12	1	20.9855	2.56488	2.4261	2.49549	-4396
132	13	1	20.9855	2.81639	2.69239	2.75439	636
132	14	1	20.9855	2.45067	2.3467	2.39868	1815
132	15	1	20.9855	2.78363	2.63559	2.70961	-2664
132	16	1	20.9855	2.69363	2.42576	2.55969	-3172
132	17	1	20.9855	2.38184	2.27198	2.32691	2915
132	18	1	20.9855	2.72268	2.62631	2.67449	2053
132	19	1	20.9855	2.91586	2.78029	2.84807	592
132	20	1	20.9855	2.5976	2.44094	2.51927	-1875
133	1	1	23.9622	3.23132	3.37601	3.30366	3193
133	2	1	23.9622	3.38664	3.50316	3.4449	1703
133	3	1	23.9622	3.38184	3.51556	3.4487	2934
133	4	1	23.9622	3.29177	3.44304	3.36741	-6119
133	5	1	23.9622	3.26181	3.39069	3.32625	-2322
133	6	1	23.9622	3.22576	3.34315	3.28446	-466
133	7	1	23.9622	3.19561	3.36597	3.28079	283
133	8	1	23.9622	3.15612	3.4092	3.28266	1600
133	9	1	23.9622	3.53539	3.6949	3.61515	-933
133	10	1	23.9622	3.3577	3.53786	3.44778	-3053
133	11	1	23.9622	3.06485	3.23533	3.15009	592
133	12	1	23.9622	3.18072	3.3685	3.27461	92
133	13	1	23.9622	3.11831	3.26875	3.19353	-2239
133	14	1	23.9622	3.26991	3.43975	3.35483	-5409
133	15	1	23.9622	3.05609	3.15961	3.10785	-4200
133	16	1	23.9622	2.99837	3.01413	3.00625	2288
133	17	1	23.9622	3.04679	3.17657	3.11168	-801
133	18	1	23.9622	3.13055	3.2602	3.19538	-250
133	19	1	23.9622	3.10148	3.21599	3.15874	2089
133	20	1	23.9622	2.97651	3.14548	3.06099	-3941
134	1	1	24.4488	2.74006	2.55536	2.64771	-2277
134	2	1	24.4488	3.04191	2.87861	2.96026	-589
134	3	1	24.4488	3.45287	3.1849	3.31889	1712
134	4	1	24.4488	3.2769	3.13992	3.20841	-3550
134	5	1	24.4488	3.43973	3.24008	3.3399	965
134	6	1	24.4488	3.32623	3.14599	3.23611	-3064
134	7	1	24.4488	3.3356	3.14715	3.24138	283
134	8	1	24.4488	3.46792	3.27679	3.37235	-4750
134	9	1	24.4488	3.31789	3.14482	3.23136	2394
134	10	1	24.4488	3.66787	3.39281	3.53034	-1788
134	11	1	24.4488	3.23992	3.11234	3.17613	1708
134	12	1	24.4488	3.31786	3.16412	3.24099	3172
134	13	1	24.4488	3.30985	3.19597	3.25291	-1942
134	14	1	24.4488	3.21661	3.11132	3.16397	783
134	15	1	24.4488	3.33354	3.23768	3.28561	3142
134	16	1	24.4488	3.30811	3.11976	3.21394	3996
134	17	1	24.4488	3.06728	2.98808	3.02768	-110
134	18	1	24.4488	3.29697	3.16337	3.23017	16
134	19	1	24.4488	3.33755	3.18094	3.25925	2542
134	20	1	24.4488	3.07653	2.94231	3.00942	1641
135	1	1	31.4601	3.13836	3.18875	3.16356	-3505
135	2	1	31.4601	3.7053	3.72352	3.71441	-1318
135	3	1	31.4601	1.49439	2.95988	2.22714	1211
135	4	1	31.4601	3.41465	3.38409	3.39937	-3075
135	5	1	31.4601	3.63951	1.32043	2.47997	-1324
135	6	1	31.4601	3.31844	2.29453	2.80648	2574
135	7	1	31.4601	3.21834	3.28392	3.25113	-2684
135	8	1	31.4601	2.11619	2.26084	2.18852	-1392
135	9	1	31.4601	3.25496	3.09106	3.17301	2518
135	10	1	31.4601	3.51404	2.08288	2.79846	-4583
135	11	1	31.4601	3.31465	3.25006	3.28235	-348
135	12	1	31.4601	3.45285	3.43477	3.44381	-2565
135	13	1	31.4601	3.64029	2.12717	2.88373	-417
135	14	1	31.4601	3.03487	1.11738	2.07613	-1928
135	15	1	31.4601	3.57481	3.57537	3.57509	1109
135	16	1	31.4601	3.39836	3.23665	3.31751	-3960
135	17	1	31.4601	3.31689	3.29845	3.30767	3768
135	18	1	31.4601	3.47898	0.0849501	1.78197	703
135	19	1	31.4601	2.51247	2.61553	2.564	516
135	20	1	31.4601	3.38339	3.40166	3.39252	2467
136	1	0	22.7064	0.950857	3.14415	2.0475	-3458
136	2	0	22.7064	3.2643	3.17031	3.2173	-2727
136	3	0	22.7064	2.99439	2.91024	2.95232	1739
136	4	0	22.7064	3.04858	2.76081	2.90469	-2278
136	5	0	22.7064	2.98337	2.74082	2.8621	-6174
136	6	0	22.7064	2.85128	2.60003	2.72566	-575
136	7	0	22.7064	2.40581	2.62033	2.51307	-4087
136	8	0	22.7064	3.26293	3.09642	3.17967	-422
136	9	0	22.7064	3.1616	2.95557	3.05858	2017
136	10	0	22.7064	3.30279	3.13099	3.21689	663
136	11	0	22.7064	3.26448	3.00183	3.13316	-769
136	12	0	22.7064	2.72836	2.75474	2.74155	-1611
136	13	0	22.7064	3.15155	3.00898	3.08026	-2296
136	14	0	22.7064	3.06323	2.96107	3.01215	18
136	15	0	22.7064	2.81086	2.72169	2.76628	-2402
136	16	0	22.7064	2.86225	2.66944	2.76585	-4639
136	17	0	22.7064	2.93192	2.65702	2.79447	1442
136	18	0	22.7064	3.37057	3.17118	3.27087	-525
136	19	0	22.7064	3.46433	3.27765	3.37099	-1094
136	20	0	22.7064	2.77904	2.58604	2.68254	3547
137	1	0	21.4882	2.80878	3.03645	2.92261	-1727
137	2	0	21.4882	3.06837	3.31584	3.1921	1034
137	3	0	21.4882	2.85804	3.0907	2.97437	-640
137	4	0	21.4882	2.53876	2.76306	2.65091	1725
137	5	0	21.4882	2.79245	2.99583	2.89414	782
137	6	0	21.4882	2.79628	2.96897	2.88263	17
137	7	0	21.4882	2.61359	2.84085	2.72722	2009
137	8	0	21.4882	2.73481	2.94502	2.83992	4145
137	9	0	21.4882	2.67437	2.85629	2.76533	345
137	10	0	21.4882	2.7181	2.94361	2.83086	-427
137	11	0	21.4882	2.78363	2.96103	2.87233	3924
137	12	0	21.4882	2.77991	2.96405	2.87198	-461
137	13	0	21.4882	2.6712	2.83612	2.75366	-1079
137	14	0	21.4882	2.45822	2.7098	2.58401	-1192
137	15	0	21.4882	2.74363	2.9807	2.86216	-1474
137	16	0	21.4882	1.66451	1.75017	1.70734	3685
137	17	0	21.4882	2.53855	2.73663	2.63759	-392
137	18	0	21.4882	2.79356	3.00113	2.89735	862
137	19	0	21.4882	2.63007	2.84043	2.73525	-3049
137	20	0	21.4882	2.64856	2.86078	2.75467	4581
138	1	0	23.095	3.04412	3.00111	3.02261	1148
138	2	0	23.095	3.08213	3.05702	3.06958	618
138	3	0	23.095	2.9054	2.87467	2.89003	-1414
138	4	0	23.095	2.93521	2.93515	2.93518	-1941
138	5	0	23.095	2.99203	2.9657	2.97887	-578
138	6	0	23.095	2.99244	2.93604	2.96424	-904
138	7	0	23.095	2.84221	2.77493	2.80857	-327
138	8	0	23.095	3.0878	3.06419	3.07599	5826
138	9	0	23.095	3.06301	3.09979	3.0814	-3520
138	10	0	23.095	3.10664	3.05166	3.07915	-4482
138	11	0	23.095	2.44359	2.71865	2.58112	716
138	12	0	23.095	3.07488	2.96663	3.02076	-3675
138	13	0	23.095	2.94207	2.9342	2.93814	858
138	14	0	23.095	2.9326	2.89324	2.91292	-35
138	15	0	23.095	3.01346	3.05513	3.0343	1313
138	16	0	23.095	2.83316	2.85101	2.84209	959
138	17	0	23.095	2.85824	2.87241	2.86532	-1559
138	18	0	23.095	3.09255	3.0883	3.09043	245
138	19	0	23.095	3.04817	3.06023	3.0542	-1119
138	20	0	23.095	2.93637	2.92434	2.93036	-603
139	1	0	21.5309	2.59893	2.49142	2.54517	-1990
139	2	0	21.5309	3.19017	3.00287	3.09652	1538
139	3	0	21.5309	3.06925	2.93524	3.00225	-2004
139	4	0	21.5309	2.96415	2.75417	2.85916	-4009
139	5	0	21.5309	2.82367	2.62174	2.72271	2194
139	6	0	21.5309	2.85695	2.66515	2.76105	-230
139	7	0	21.5309	2.60569	2.37814	2.49192	-142
139	8	0	21.5309	3.02354	2.86795	2.94575	-1233
139	9	0	21.5309	2.94686	2.74638	2.84662	-2094
139	10	0	21.5309	2.94847	2.71653	2.8325	2092
139	11	0	21.5309	2.74726	2.60253	2.6749	-1732
139	12	0	21.5309	2.89618	2.68418	2.79018	1619
139	13	0	21.5309	2.95478	2.78035	2.86756	-3543
139	14	0	21.5309	1.65746	2.57825	2.11785	-2263
139	15	0	21.5309	2.67065	2.63579	2.65322	-2442
139	16	0	21.5309	2.86536	2.61025	2.7378	4636
139	17	0	21.5309	2.71269	2.59257	2.65263	-994
139	18	0	21.5309	3.09711	2.885	2.99106	2715
139	19	0	21.5309	2.82438	2.65229	2.73833	2434
139	20	0	21.5309	2.90602	2.69161	2.79881	-2066
140	1	0	25.0097	3.32425	3.11036	3.21731	2130
140	2	0	25.0097	3.32641	3.06462	3.19551	-26
140	3	0	25.0097	3.38072	3.15358	3.26715	-1108
140	4	0	25.0097	3.32279	3.03047	3.17663	4657
140	5	0	25.0097	3.22262	2.95265	3.08764	366
140	6	0	25.0097	3.31218	3.06284	3.18751	-3478
140	7	0	25.0097	3.25162	2.89397	3.0728	3338
140	8	0	25.0097	3.35612	3.09003	3.22308	1597
140	9	0	25.0097	3.42048	3.11452	3.2675	1908
140	10	0	25.0097	3.69333	3.38624	3.53978	-4185
140	11	0	25.0097	3.08446	2.84862	2.96654	-617
140	12	0	25.0097	3.18946	3.02362	3.10654	-1942
140	13	0	25.0097	3.17861	2.9469	3.06276	-1939
140	14	0	25.0097	3.08365	2.88963	2.98664	483
140	15	0	25.0097	3.32904	3.04249	3.18576	-816
140	16	0	25.0097	3.13908	2.83025	2.98467	3754
140	17	0	25.0097	2.96256	2.72023	2.84139	-290
140	18	0	25.0097	3.30017	2.9682	3.13419	1879
140	19	0	25.0097	3.35777	3.08573	3.22175	1229
140	20	0	25.0097	2.79962	2.65141	2.72551	-3117
141	1	0	23.5219	2.53007	2.79305	2.66156	-1618
141	2	0	23.5219	3.38725	3.50776	3.4475	1121
141	3	0	23.5219	3.40643	3.53217	3.4693	242
141	4	0	23.5219	3.23633	3.39245	3.31439	4465
141	5	0	23.5219	2.91503	3.16952	3.04227	2785
141	6	0	23.5219	3.17173	3.24526	3.2085	-3764
141	7	0	23.5219	2.90068	3.12823	3.01446	-5667
141	8	0	23.5219	3.20444	3.3103	3.25737	3661
141	9	0	23.5219	3.02887	2.97868	3.00378	-6457
141	10	0	23.5219	3.1238	3.44962	3.28671	1848
141	11	0	23.5219	3.02892	3.11798	3.07345	-4677
141	12	0	23.5219	3.2022	3.34927	3.27574	-5167
141	13	0	23.5219	3.34114	3.38353	3.36233	6253
141	14	0	23.5219	3.36343	3.48481	3.42412	-5008
141	15	0	23.5219	1.48311	3.2831	2.38311	3204
141	16	0	23.5219	3.1808	3.23891	3.20985	-4126
141	17	0	23.5219	2.84375	2.86334	2.85355	-4391
141	18	0	23.5219	3.31106	3.52164	3.41635	94
141	19	0	23.5219	2.995	3.10919	3.05209	3437
141	20	0	23.5219	3.04434	3.23268	3.13851	-4774
142	1	0	23.3093	3.11067	2.97613	3.0434	-2526
142	2	0	23.3093	3.39155	3.26502	3.32829	-268
142	3	0	23.3093	3.1058	3.0199	3.06285	-301
142	4	0	23.3093	3.13207	3.02486	3.07846	-4490
142	5	0	23.3093	3.32251	3.2222	3.27236	-588
142	6	0	23.3093	3.07672	2.99572	3.03622	2099
142	7	0	23.3093	3.07434	2.89739	2.98587	1123
142	8	0	23.3093	2.97919	2.92693	2.95306	3132
142	9	0	23.3093	3.10665	2.98002	3.04334	4037
142	10	0	23.3093	3.37263	3.22007	3.29635	-1621
142	11	0	23.3093	3.18308	3.07545	3.12926	2377
142	12	0	23.3093	3.16419	3.13472	3.14945	1163
142	13	0	23.3093	3.26082	3.15102	3.20592	3686
142	14	0	23.3093	2.89619	2.80262	2.8494	395
142	15	0	23.3093	3.08829	3.0434	3.06585	1939
142	16	0	23.3093	3.1681	2.99381	3.08095	-2741
142	17	0	23.3093	2.99074	2.92603	2.95839	876
142	18	0	23.3093	3.21147	3.12641	3.16894	-879
142	19	0	23.3093	3.18319	3.08395	3.13357	1719
142	20	0	23.3093	2.93777	2.92606	2.93191	1105
143	1	0	23.5942	3.48776	3.52063	3.5042	-128
143	2	0	23.5942	3.29629	3.30696	3.30163	-430
143	3	0	23.5942	3.06792	3.10137	3.08465	-2355
143	4	0	23.5942	2.7498	2.78204	2.76592	-1389
143	5	0	23.5942	3.17652	3.08532	3.13092	-1118
143	6	0	23.5942	2.8425	2.8363	2.8394	-1045
143	7	0	23.5942	2.52357	2.58844	2.55601	1752
143	8	0	23.5942	3.1866	3.19271	3.18966	-4302
143	9	0	23.5942	2.54289	2.55212	2.54751	-1257
143	10	0	23.5942	3.00349	3.02019	3.01184	639
143	11	0	23.5942	2.68838	2.69564	2.69201	-3860
143	12	0	23.5942	2.48752	2.45518	2.47135	-1078
143	13	0	23.5942	3.03114	3.0383	3.03472	2025
143	14	0	23.5942	2.76424	2.67161	2.71792	989
143	15	0	23.5942	3.2242	3.21995	3.22207	456
143	16	0	23.5942	2.6762	2.8942	2.7852	3914
143	17	0	23.5942	2.76388	2.82521	2.79454	3731
143	18	0	23.5942	3.16006	3.13995	3.15	1593
143	19	0	23.5942	2.9693	3.03707	3.00319	1196
143	20	0	23.5942	2.69098	2.71932	2.70515	-419
144	1	0	32.1805	1.79963	1.8266	1.81312	-313
144	2	0	32.1805	1.65796	2.66398	2.16097	1059
144	3	0	32.1805	2.4359	2.61326	2.52458	4844
144	4	0	32.1805	1.82995	1.87188	1.85091	-4883
144	5	0	32.1805	2.36527	2.5098	2.43754	3822
144	6	0	32.1805	2.05306	1.90733	1.98019	490
144	7	0	32.1805	2.31536	2.46086	2.38811	-802
144	8	0	32.1805	2.19838	2.36648	2.28243	-5858
144	9	0	32.1805	2.38142	2.51909	2.45026	-1017
144	10	0	32.1805	2.48445	2.57981	2.53213	-1406
144	11	0	32.1805	2.44343	2.61858	2.531	-1591
144	12	0	32.1805	2.5133	2.69523	2.60426	-6934
144	13	0	32.1805	2.28822	2.43366	2.36094	-2106
144	14	0	32.1805	1.76178	0.852999	1.30739	-2502
144	15	0	32.1805	2.22543	2.38229	2.30386	1607
144	16	0	32.1805	2.31797	2.44904	2.38351	4270
144	17	0	32.1805	1.50668	1.64607	1.57637	-6641
144	18	0	32.1805	2.34083	2.48587	2.41335	1016
144	19	0	32.1805	2.28017	2.41491	2.34754	-1648
144	20	0	32.1805	2.25552	2.35328	2.3044	-2321
145	1	0	24.3826	3.10642	2.95583	3.03113	-3336
145	2	0	24.3826	2.99292	2.89851	2.94571	3453
145	3	0	24.3826	2.89139	2.78794	2.83966	4585
145	4	0	24.3826	2.62379	2.5692	2.5965	3823
145	5	0	24.3826	2.87317	2.78583	2.8295	-1872
145	6	0	24.3826	2.78353	2.68863	2.73608	-2281
145	7	0	24.3826	2.73991	2.66833	2.70412	1347
145	8	0	24.3826	2.84794	2.71502	2.78148	-3793
145	9	0	24.3826	3.02805	2.90577	2.96691	-441
145	10	0	24.3826	3.03981	2.90328	2.97155	-467
145	11	0	24.3826	2.7612	2.69529	2.72824	-2171
145	12	0	24.3826	2.45836	2.3919	2.42513	5271
145	13	0	24.3826	3.01525	2.89785	2.95655	-3328
145	14	0	24.3826	2.87334	2.80017	2.83676	-2249
145	15	0	24.3826	2.95128	2.83833	2.89481	1149
145	16	0	24.3826	2.87187	2.76003	2.81595	4295
145	17	0	24.3826	2.73628	2.67786	2.70707	59
145	18	0	24.3826	3.00921	2.91335	2.96128	1356
145	19	0	24.3826	2.85072	2.7765	2.81361	-2415
145	20	0	24.3826	2.72387	2.66193	2.6929	-925
146	1	0	19.6267	2.41287	2.44717	2.43002	-750
146	2	0	19.6267	3.14706	3.01301	3.08004	-883
146	3	0	19.6267	3.04602	2.91999	2.98301	-685
146	4	0	19.6267	2.80785	2.58177	2.69481	-1340
146	5	0	19.6267	3.02075	2.91558	2.96817	-2496
146	6	0	19.6267	3.05239	2.9343	2.99335	-1185
146	7	0	19.6267	3.13426	2.98036	3.05731	1086
146	8	0	19.6267	3.25499	3.05174	3.15337	1145
146	9	0	19.6267	3.14719	2.95671	3.05195	975
146	10	0	19.6267	3.36432	3.13519	3.24976	-1965
146	11	0	19.6267	3.23297	3.09135	3.16216	292
146	12	0	19.6267	3.05782	2.85601	2.95691	3399
146	13	0	19.6267	3.18742	3.02972	3.10857	1062
146	14	0	19.6267	3.06904	2.89295	2.981	-1493
146	15	0	19.6267	3.14011	2.97127	3.05569	2019
146	16	0	19.6267	3.04072	2.97037	3.00555	-2988
146	17	0	19.6267	3.02436	2.88529	2.95483	1130
146	18	0	19.6267	2.98589	2.83572	2.91081	886
146	19	0	19.6267	3.18073	2.99955	3.09014	-824
146	20	0	19.6267	3.07432	2.9646	3.01946	3597
147	1	0	23.7182	3.04114	3.17427	3.1077	2561
147	2	0	23.7182	3.27319	3.41563	3.34441	-824
147	3	0	23.7182	3.22743	3.37908	3.30326	-2296
147	4	0	23.7182	2.95559	3.0861	3.02085	-35
147	5	0	23.7182	3.1696	3.30159	3.2356	1200
147	6	0	23.7182	3.22479	3.3941	3.30944	1366
147	7	0	23.7182	3.03837	3.21366	3.12602	2833
147	8	0	23.7182	3.15567	3.31958	3.23763	5158
147	9	0	23.7182	3.1559	3.34119	3.24855	-941
147	10	0	23.7182	3.24315	3.44656	3.34485	2926
147	11	0	23.7182	3.1367	3.34023	3.23847	423
147	12	0	23.7182	2.84064	3.04875	2.94469	1880
147	13	0	23.7182	3.13919	3.32573	3.23246	-1590
147	14	0	23.7182	3.06242	3.26386	3.16314	1796
147	15	0	23.7182	3.19821	3.36947	3.28384	-1467
147	16	0	23.7182	3.05401	3.25092	3.15246	-2391
147	17	0	23.7182	2.69121	2.73358	2.71239	2602
147	18	0	23.7182	3.19391	3.35642	3.27517	592
147	19	0	23.7182	3.07941	3.25588	3.16765	2278
147	20	0	23.7182	2.83173	3.0349	2.93332	1123
148	1	0	20.1019	2.46825	2.28799	2.37812	1970
148	2	0	20.1019	3.11848	2.85927	2.98887	-645
148	3	0	20.1019	3.02607	2.82216	2.92411	-1804
148	4	0	20.1019	2.8755	2.68282	2.77916	-1675
148	5	0	20.1019	2.91844	2.72426	2.82135	-2344
148	6	0	20.1019	3.16619	2.88676	3.02647	867
148	7	0	20.1019	2.80359	2.65407	2.72883	3569
148	8	0	20.1019	3.10031	2.88916	2.99474	4578
148	9	0	20.1019	3.00487	2.73594	2.8704	2374
148	10	0	20.1019	3.17148	2.89178	3.03163	2016
148	11	0	20.1019	2.84466	2.62407	2.73436	467
148	12	0	20.1019	2.89068	2.57015	2.73041	390
148	13	0	20.1019	3.0417	2.79436	2.91803	-1144
148	14	0	20.1019	3.03402	2.8241	2.92906	-1215
148	15	0	20.1019	3.03395	2.80928	2.92162	-1176
148	16	0	20.1019	3.05343	2.74065	2.89704	-967
148	17	0	20.1019	2.95239	2.70044	2.82642	2286
148	18	0	20.1019	3.24317	2.99199	3.11758	-2356
148	19	0	20.1019	3.05417	2.87742	2.96579	-2758
148	20	0	20.1019	2.76942	2.56602	2.66772	-4698
149	1	0	18.4879	0.903672	0.722801	0.813236	-2325
149	2	0	18.4879	2.58401	2.25489	2.41945	1758
149	3	0	18.4879	2.56299	2.28235	2.42267	-572
149	4	0	18.4879	2.1091	1.89726	2.00318	66
149	5	0	18.4879	2.55824	2.24319	2.40071	-1476
149	6	0	18.4879	2.42095	2.19903	2.30999	1038
149	7	0	18.4879	2.46646	2.20393	2.33519	810
149	8	0	18.4879	2.45094	2.24355	2.34725	831
149	9	0	18.4879	2.10481	1.86448	1.98464	2080
149	10	0	18.4879	2.50703	2.23632	2.37167	1747
149	11	0	18.4879	2.34486	1.8486	2.09673	-345
149	12	0	18.4879	2.43319	2.18346	2.30832	2365
149	13	0	18.4879	2.40972	2.16537	2.28754	-2763
149	14	0	18.4879	2.27942	2.07543	2.17742	405
149	15	0	18.4879	2.42593	2.16032	2.29312	-565
149	16	0	18.4879	2.47327	2.12934	2.30131	-2655
149	17	0	18.4879	2.38072	2.12261	2.25166	1401
149	18	0	18.4879	2.41791	2.16668	2.2923	-85
149	19	0	18.4879	2.40077	2.11432	2.25755	-4475
149	20	0	18.4879	2.3438	2.12169	2.23275	-2318
150	1	0	31.9233	1.65951	1.61872	1.63912	3056
150	2	0	31.9233	2.88599	2.84594	2.86597	-914
150	3	0	31.9233	2.70694	2.69737	2.70216	-86
150	4	0	31.9233	1.46687	1.41911	1.44299	-304
150	5	0	31.9233	2.84687	2.81064	2.82876	-1774
150	6	0	31.9233	2.76169	2.72851	2.7451	-841
150	7	0	31.9233	2.60418	2.5522	2.57819	-2892
150	8	0	31.9233	2.89276	2.88208	2.88742	-3309
150	9	0	31.9233	2.78337	2.76983	2.7766	4000
150	10	0	31.9233	2.79171	2.76689	2.7793	4062
150	11	0	31.9233	2.87852	2.84648	2.8625	3039
150	12	0	31.9233	2.55184	2.54199	2.54691	-3674
150	13	0	31.9233	2.77153	2.74471	2.75812	5302
150	14	0	31.9233	2.68073	2.66391	2.67232	-1468
150	15	0	31.9233	2.71312	2.66602	2.68957	3024
150	16	0	31.9233	1.89278	1.91158	1.90218	5014
150	17	0	31.9233	2.68977	2.67457	2.68217	3484
150	18	0	31.9233	2.88232	2.85408	2.8682	-2222
150	19	0	31.9233	2.78794	2.80189	2.79491	4495
150	20	0	31.9233	2.69512	2.68561	2.69037	458
151	1	0	20.9777	1.84753	1.85451	1.85102	1797
151	2	0	20.9777	2.79612	2.85129	2.82371	-431
151	3	0	20.9777	2.85893	2.88713	2.87303	1432
151	4	0	20.9777	2.34187	2.36075	2.35131	-604
151	5	0	20.9777	2.76454	2.76393	2.76423	2520
151	6	0	20.9777	2.73517	2.73901	2.73709	-688
151	7	0	20.9777	2.55834	2.53911	2.54873	532
151	8	0	20.9777	2.59401	2.52201	2.55801	1009
151	9	0	20.9777	2.80361	2.80146	2.80253	-4000
151	10	0	20.9777	2.73858	2.74183	2.74021	228
151	11	0	20.9777	2.72235	2.7245	2.72342	-51
151	12	0	20.9777	1.65422	1.6413	1.64776	-1641
151	13	0	20.9777	2.58662	2.59928	2.59295	35
151	14	0	20.9777	2.54716	2.54176	2.54446	-839
151	15	0	20.9777	2.6377	2.62318	2.63044	572
151	16	0	20.9777	2.63854	2.66881	2.65367	-2463
151	17	0	20.9777	2.78303	2.79136	2.78719	-942
151	18	0	20.9777	2.67389	2.67773	2.67581	-9
151	19	0	20.9777	2.54385	2.43171	2.48778	-4435
151	20	0	20.9777	2.3593	2.36661	2.36296	-1719
152	1	0	22.9551	3.08966	3.15454	3.1221	-705
152	2	0	22.9551	3.5449	3.62705	3.58598	1785
152	3	0	22.9551	3.51552	3.59066	3.55309	3996
152	4	0	22.9551	3.29867	3.36009	3.32938	6271
152	5	0	22.9551	3.25731	3.28125	3.26928	2667
152	6	0	22.9551	3.26935	3.30702	3.28819	-787
152	7	0	22.9551	3.34923	3.41269	3.38096	-5513
152	8	0	22.9551	3.42173	3.44438	3.43305	-4879
152	9	0	22.9551	1.75744	3.35011	2.55377	4300
152	10	0	22.9551	-0.493287	3.66981	1.58826	4494
152	11	0	22.9551	3.24438	3.24403	3.24421	-1261
152	12	0	22.9551	3.11237	3.09123	3.1018	-2449
152	13	0	22.9551	3.31273	3.36744	3.34009	2204
152	14	0	22.9551	3.30334	3.40848	3.35591	-1698
152	15	0	22.9551	3.39336	3.44179	3.41758	-572
152	16	0	22.9551	3.29094	3.31976	3.30535	-5930
152	17	0	22.9551	3.25305	3.29688	3.27496	2571
152	18	0	22.9551	3.33226	3.37696	3.35461	-2362
152	19	0	22.9551	3.41401	3.40765	3.41083	-2368
152	20	0	22.9551	3.26726	3.2782	3.27273	1185
153	1	0	31.0451	1.43016	1.64198	1.53607	-1304
153	2	0	31.0451	1.93799	2.23459	2.08629	-911
153	3	0	31.0451	2.35742	2.55316	2.45529	-1643
153	4	0	31.0451	0.774771	2.32747	1.55112	-1577
153	5	0	31.0451	1.50095	2.45876	1.97986	818
153	6	0	31.0451	2.29354	2.42904	2.36129	2496
153	7	0	31.0451	2.42401	1.92642	2.17522	2748
153	8	0	31.0451	2.5079	2.50753	2.50772	994
153	9	0	31.0451	2.03592	2.36712	2.20152	59
153	10	0	31.0451	0.795092	2.26367	1.52938	155
153	11	0	31.0451	2.09017	2.30922	2.19969	-1460
153	12	0	31.0451	1.69535	2.19605	1.9457	-1038
153	13	0	31.0451	1.59156	2.28465	1.9381	1141
153	14	0	31.0451	0.0315181	2.07627	1.05389	2231
153	15	0	31.0451	0.690787	1.90592	1.29835	293
153	16	0	31.0451	0.0578141	2.18372	1.12077	994
153	17	0	31.0451	0.0757727	1.63704	0.856409	336
153	18	0	31.0451	0.684703	2.15517	1.41994	-914
153	19	0	31.0451	0.563316	2.43802	1.50067	1076
153	20	0	31.0451	0.83074	0.663092	0.746916	-2634
154	1	0	22.1801	2.12308	2.17414	2.14861	1235
154	2	0	22.1801	2.93296	3.00056	2.96676	-641
154	3	0	22.1801	2.91311	3.01688	2.96499	-1614
154	4	0	22.1801	2.88856	2.95047	2.91952	2277
154	5	0	22.1801	2.84111	2.92344	2.88227	-1248
154	6	0	22.1801	2.90175	2.97008	2.93591	-75
154	7	0	22.1801	2.9008	2.95867	2.92974	-994
154	8	0	22.1801	2.95771	3.01167	2.98469	2805
154	9	0	22.1801	2.97375	3.03285	3.0033	1278
154	10	0	22.1801	2.94781	2.99235	2.97008	-367
154	11	0	22.1801	2.88466	2.93226	2.90846	-270
154	12	0	22.1801	2.95369	3.0075	2.98059	-614
154	13	0	22.1801	2.98206	3.05325	3.01765	-1424
154	14	0	22.1801	2.8019	2.84175	2.82182	3558
154	15	0	22.1801	2.99685	3.05984	3.02834	-591
154	16	0	22.1801	2.9072	2.95038	2.92879	1915
154	17	0	22.1801	2.88216	2.99865	2.94041	558
154	18	0	22.1801	3.02033	3.09436	3.05735	-334
154	19	0	22.1801	2.91439	2.99727	2.95583	893
154	20	0	22.1801	3.03947	3.15144	3.09546	1025
155	1	0	23.0736	2.06846	1.83813	1.9533	-2240
155	2	0	23.0736	2.54608	1.8173	2.18169	2210
155	3	0	23.0736	2.25748	1.58393	1.92071	3270
155	4	0	23.0736	2.33693	0.745841	1.54139	-938
155	5	0	23.0736	2.4714	1.52581	1.9986	1981
155	6	0	23.0736	2.50512	2.11008	2.3076	1230
155	7	0	23.0736		2.60985		-1906
155	8	0	23.0736	2.59055	2.08682	2.33868	-1000
155	9	0	23.0736	2.47752	1.58432	2.03092	1733
155	10	0	23.0736	2.53509	1.89899	2.21704	-600
155	11	0	23.0736	2.43429	1.33854	1.88642	-1769
155	12	0	23.0736	2.58487	1.10719	1.84603	-724
155	13	0	23.0736	2.56332	1.93283	2.24808	-2508
155	14	0	23.0736	2.57695	1.89835	2.23765	-2065
155	15	0	23.0736	2.58813	1.66411	2.12612	1383
155	16	0	23.0736	2.63613	1.83368	2.2349	-2196
155	17	0	23.0736	2.42604	1.91323	2.16964	594
155	18	0	23.0736	2.66154	1.01767	1.8396	-1336
155	19	0	23.0736	2.57725	1.60095	2.0891	2500
155	20	0	23.0736	2.52892	1.94766	2.23829	583
156	1	0	24.2294	3.43374	3.36285	3.39829	-2107
156	2	0	24.2294	3.46141	3.39839	3.4299	-1531
156	3	0	24.2294	3.58	3.48442	3.53221	530
156	4	0	24.2294	3.50663	3.37732	3.44198	-3958
156	5	0	24.2294	3.26972	3.17802	3.22387	-1627
156	6	0	24.2294	3.44616	3.39828	3.42222	267
156	7	0	24.2294	3.23375	3.16191	3.19783	-5897
156	8	0	24.2294	3.33913	3.25461	3.29687	-4232
156	9	0	24.2294	3.60644	3.47314	3.53979	-3084
156	10	0	24.2294	3.36654	3.28813	3.32734	2902
156	11	0	24.2294	3.32089	3.18804	3.25447	1769
156	12	0	24.2294	3.30777	3.17847	3.24312	801
156	13	0	24.2294	3.59352	3.32309	3.45831	-2920
156	14	0	24.2294	-0.0575584	3.0018	1.47212	-2434
156	15	0	24.2294	3.52375	3.41924	3.47149	4071
156	16	0	24.2294	3.31508	3.18465	3.24986	3062
156	17	0	24.2294	3.27972	3.16622	3.22297	-2157
156	18	0	24.2294	3.38311	3.28159	3.33235	1708
156	19	0	24.2294	3.59247	3.46494	3.5287	-2036
156	20	0	24.2294	3.05927	1.54439	2.30183	3728
157	1	0	21.0763	3.03606	1.65029	2.34317	2539
157	2	0	21.0763	3.13269	2.97808	3.05539	-1406
157	3	0	21.0763	3.02539	2.82807	2.92673	-924
157	4	0	21.0763	2.94805	2.81003	2.87904	-4095
157	5	0	21.0763	3.01271	2.81643	2.91457	558
157	6	0	21.0763	3.02769	2.83873	2.93321	508
157	7	0	21.0763	2.9132	2.72503	2.81912	5769
157	8	0	21.0763	3.02102	2.81676	2.91889	1550
157	9	0	21.0763	3.02761	2.83199	2.9298	2636
157	10	0	21.0763	3.04879	2.84161	2.9452	3970
157	11	0	21.0763	2.89955	2.70985	2.8047	250
157	12	0	21.0763	3.01151	2.78286	2.89718	2450
157	13	0	21.0763	2.99825	2.81762	2.90793	2298
157	14	0	21.0763	2.98259	2.7669	2.87475	433
157	15	0	21.0763	2.99802	2.79339	2.8957	67
157	16	0	21.0763	3.01685	2.80587	2.91136	-1598
157	17	0	21.0763	2.95195	2.7447	2.84833	-3142
157	18	0	21.0763	3.14187	2.8913	3.01658	558
157	19	0	21.0763	2.95654	2.78366	2.8701	-3433
157	20	0	21.0763	2.89069	2.73574	2.81321	-296
158	1	0	25.367	2.89481	2.79442	2.84462	-116
158	2	0	25.367	3.29397	3.19191	3.24294	-711
158	3	0	25.367	3.27618	3.20772	3.24195	1720
158	4	0	25.367	3.02305	2.94598	2.98451	5045
158	5	0	25.367	2.59761	2.85638	2.72699	-1513
158	6	0	25.367	3.07879	3.00056	3.03968	-1825
158	7	0	25.367	3.07795	2.97641	3.02718	-2897
158	8	0	25.367	3.25118	3.15679	3.20398	817
158	9	0	25.367	3.18183	3.09361	3.13772	1356
158	10	0	25.367	3.27957	3.19086	3.23521	-3500
158	11	0	25.367	3.04443	2.94515	2.99479	-1930
158	12	0	25.367	3.03238	2.94871	2.99054	-445
158	13	0	25.367	3.21708	3.139	3.17804	788
158	14	0	25.367	3.18516	3.08191	3.13353	-618
158	15	0	25.367	3.07326	2.96851	3.02089	947
158	16	0	25.367	3.09024	2.95825	3.02424	2326
158	17	0	25.367	2.99845	2.9157	2.95708	-1207
158	18	0	25.367	3.36036	3.26213	3.31125	485
158	19	0	25.367	2.80598	3.08088	2.94343	-858
158	20	0	25.367	3.10348	2.97977	3.04162	3384
159	1	0	25.6942	2.27297	2.3096	2.29129	-3264
159	2	0	25.6942	2.53444	2.59513	2.56478	2070
159	3	0	25.6942	2.45817	2.54218	2.50018	208
159	4	0	25.6942	2.43296	2.52746	2.48021	-138
159	5	0	25.6942	2.3181	2.42891	2.3735	1012
159	6	0	25.6942	2.44091	2.52949	2.4852	-2246
159	7	0	25.6942	2.43192	2.50693	2.46942	-1302
159	8	0	25.6942	2.46172	2.55782	2.50977	-2178
159	9	0	25.6942	2.49807	2.59478	2.54642	116
159	10	0	25.6942	2.4955	2.57567	2.53558	-899
159	11	0	25.6942	2.39881	2.45619	2.4275	1562
159	12	0	25.6942	2.34808	2.45111	2.3996	3246
159	13	0	25.6942	2.37466	2.38555	2.38011	-1974
159	14	0	25.6942	2.39648	2.48585	2.44117	-1966
159	15	0	25.6942	2.41011	2.47356	2.44183	4596
159	16	0	25.6942	2.34381	2.43929	2.39155	-511
159	17	0	25.6942	2.34225	2.42578	2.38401	1264
159	18	0	25.6942	2.47833	2.59201	2.53517	-950
159	19	0	25.6942	2.34623	2.40614	2.37619	-1491
159	20	0	25.6942	2.33407	2.43744	2.38575	-2240
160	1	0	22.1315	2.55254	2.51558	2.53406	-4444
160	2	0	22.1315	2.73338	2.60904	2.67121	-1955
160	3	0	22.1315	2.7471	2.66826	2.70768	108
160	4	0	22.1315	2.50914	2.41391	2.46152	-1324
160	5	0	22.1315	2.66108	2.58243	2.62175	-1844
160	6	0	22.1315	2.79867	2.70053	2.7496	-1133
160	7	0	22.1315	2.51615	2.39132	2.45373	2645
160	8	0	22.1315	2.61457	2.5777	2.59614	-802
160	9	0	22.1315	2.80621	2.67879	2.7425	-667
160	10	0	22.1315	2.8284	2.75435	2.79138	-808
160	11	0	22.1315	2.57964	2.50259	2.54112	-3485
160	12	0	22.1315	2.4221	1.76448	2.09329	-1037
160	13	0	22.1315	2.7391	2.60238	2.67074	663
160	14	0	22.1315	0.0740305	0.0597831	0.0669068	-1446
160	15	0	22.1315	2.6951	2.58171	2.6384	1137
160	16	0	22.1315	2.76014	2.73277	2.74645	-505
160	17	0	22.1315	1.79392	1.70761	1.75076	-1354
160	18	0	22.1315	2.64854	2.53442	2.59148	749
160	19	0	22.1315	2.8653	2.71131	2.78831	-524
160	20	0	22.1315	1.3718	1.30115	1.33647	4591
201	1	1	22.4096	2.8105	2.93521	2.87285	2672
201	2	1	22.4096	3.18607	3.26604	3.22605	-933
201	3	1	22.4096	3.05705	3.22802	3.14253	490
201	4	1	22.4096	2.99162	3.11269	3.05216	380
201	5	1	22.4096	2.96521	3.09831	3.03176	186
201	6	1	22.4096	2.96345	3.11977	3.04161	-271
201	7	1	22.4096	2.95375	3.11031	3.03203	5609
201	8	1	22.4096	3.13002	3.25635	3.19319	2888
201	9	1	22.4096	2.96184	3.14108	3.05146	-669
201	10	1	22.4096	3.05291	3.20852	3.13072	1210
201	11	1	22.4096	3.06978	3.18868	3.12923	-4046
201	12	1	22.4096	3.09263	3.23868	3.16566	1360
201	13	1	22.4096	3.08229	3.24085	3.16157	-992
201	14	1	22.4096	3.03291	3.2232	3.12805	-1342
201	15	1	22.4096	3.05065	3.15706	3.10386	1254
201	16	1	22.4096	3.12556	3.24055	3.18305	-3484
201	17	1	22.4096	2.95077	3.02287	2.98682	2264
201	18	1	22.4096	3.1535	3.23721	3.19535	3604
201	19	1	22.4096	3.02666	3.2445	3.13558	-1900
201	20	1	22.4096	3.06681	3.18608	3.12645	-4162
202	1	1	30.7481	1.94944	2.02785	1.98865	212
202	2	1	30.7481	2.25825	2.39268	2.32547	-859
202	3	1	30.7481	2.23662	0.961562	1.59909	-2386
202	4	1	30.7481	1.94678	1.4129	1.67984	454
202	5	1	30.7481	2.00809	1.49178	1.74993	240
202	6	1	30.7481	1.81192	1.67197	1.74194	436
202	7	1	30.7481	1.97575	1.42813	1.70194	-2062
202	8	1	30.7481	2.17129	0.51123	1.34126	505
202	9	1	30.7481	2.15525	2.13058	2.14292	-415
202	10	1	30.7481	1.97069	1.8992	1.93494	-3618
202	11	1	30.7481	1.8498	1.83066	1.84023	106
202	12	1	30.7481	1.79634	1.82733	1.81183	-98
202	13	1	30.7481	2.16938	2.17347	2.17142	2701
202	14	1	30.7481	2.02391	2.11759	2.07075	1010
202	15	1	30.7481	2.02241	1.57712	1.79976	1830
202	16	1	30.7481	2.02288	2.00007	2.01147	3190
202	17	1	30.7481	1.76494	0.613788	1.18936	2135
202	18	1	30.7481	1.89459	1.66724	1.78092	835
202	19	1	30.7481	1.95833	1.87093	1.91463	-4300
202	20	1	30.7481	1.62387	1.28924	1.45655	-2369
203	1	1	24.563	2.68702	2.67051	2.67876	17
203	2	1	24.563	2.40444	2.38799	2.39621	-3996
203	3	1	24.563	2.59487	2.58833	2.5916	1551
203	4	1	24.563	2.54396	2.52026	2.53211	4334
203	5	1	24.563	2.60813	2.57247	2.5903	-2526
203	6	1	24.563	2.59968	2.56413	2.5819	2639
203	7	1	24.563	2.57594	2.54183	2.55889	-3533
203	8	1	24.563	2.63801	2.60291	2.62046	1750
203	9	1	24.563	2.67191	2.57442	2.62316	-233
203	10	1	24.563	2.70161	2.66936	2.68549	-4954
203	11	1	24.563	2.62288	2.59218	2.60753	-2558
203	12	1	24.563	2.55596	2.53406	2.54501	2245
203	13	1	24.563	2.53991	2.50193	2.52092	4130
203	14	1	24.563	2.61282	2.56782	2.59032	4365
203	15	1	24.563	2.66259	2.66093	2.66176	1051
203	16	1	24.563	2.59615	2.54968	2.57291	-2182
203	17	1	24.563	2.6326	2.60086	2.61673	2750
203	18	1	24.563	2.65353	2.65582	2.65467	1367
203	19	1	24.563	2.6678	2.67768	2.67274	2315
203	20	1	24.563	2.49929	2.48882	2.49406	2400
204	1	1	21.9903	2.47071	1.74088	2.1058	2258
204	2	1	21.9903	2.71541	1.23127	1.97334	581
204	3	1	21.9903	2.74462	2.63355	2.68908	1517
204	4	1	21.9903	2.35675	2.25018	2.30347	-737
204	5	1	21.9903	2.63866	2.49325	2.56596	-358
204	6	1	21.9903	2.66766	2.53388	2.60077	42
204	7	1	21.9903	2.5609	2.42416	2.49253	-1259
204	8	1	21.9903	2.62546	2.5659	2.59568	-315
204	9	1	21.9903	2.64345	2.53888	2.59117	697
204	10	1	21.9903	2.66998	2.54896	2.60947	3514
204	11	1	21.9903	2.66197	2.54428	2.60313	-420
204	12	1	21.9903	2.46867	2.36207	2.41537	-9
204	13	1	21.9903	2.64629	2.5277	2.587	-1362
204	14	1	21.9903	2.55389	2.4353	2.4946	2071
204	15	1	21.9903	2.64084	2.49506	2.56795	2447
204	16	1	21.9903	2.57108	2.45179	2.51144	3265
204	17	1	21.9903	2.46656	2.3703	2.41843	-1852
204	18	1	21.9903	2.71158	2.61814	2.66486	-1298
204	19	1	21.9903	2.63008	2.52255	2.57632	1814
204	20	1	21.9903	2.44145	2.34703	2.39424	618
205	1	1	22.8049	3.41343	3.25813	3.33578	2567
205	2	1	22.8049	3.50805	3.33561	3.42183	800
205	3	1	22.8049	3.49242	3.33056	3.41149	1806
205	4	1	22.8049	3.14959	2.97813	3.06386	-4110
205	5	1	22.8049	3.35819	3.19287	3.27553	1024
205	6	1	22.8049	3.23302	3.08159	3.15731	1492
205	7	1	22.8049	3.10981	2.96946	3.03964	-5838
205	8	1	22.8049	3.26147	3.10782	3.18465	-748
205	9	1	22.8049	3.35558	3.22061	3.28809	-2417
205	10	1	22.8049	3.45799	3.3082	3.3831	4903
205	11	1	22.8049	3.21495	3.07527	3.14511	925
205	12	1	22.8049	3.32178	3.11862	3.2202	1033
205	13	1	22.8049	3.16636	3.03544	3.1009	1185
205	14	1	22.8049	3.19412	3.06606	3.13009	-317
205	15	1	22.8049	3.36246	3.20917	3.28581	-3563
205	16	1	22.8049	3.31472	3.15637	3.23554	433
205	17	1	22.8049	2.97697	2.91582	2.9464	-1301
205	18	1	22.8049	3.48108	3.30141	3.39124	1423
205	19	1	22.8049	3.22473	3.08852	3.15663	-458
205	20	1	22.8049	3.26747	3.13378	3.20062	-1898
206	1	1	32.0044	2.42427	2.59408	2.50918	-1372
206	2	1	32.0044	2.93964	2.94019	2.93991	-1798
206	3	1	32.0044	3.07812	2.80372	2.94092	2462
206	4	1	32.0044	3.10606	2.91428	3.01017	-4616
206	5	1	32.0044	3.11513	2.90685	3.01099	3395
206	6	1	32.0044	2.99033	2.96007	2.9752	1370
206	7	1	32.0044	3.14025	2.76957	2.95491	3005
206	8	1	32.0044	3.18958	2.81222	3.0009	4266
206	9	1	32.0044	2.62318	2.52874	2.57596	-2733
206	10	1	32.0044	3.03333	2.88323	2.95828	4698
206	11	1	32.0044	3.00938	2.60377	2.80657	432
206	12	1	32.0044	3.13603	2.79218	2.9641	-4121
206	13	1	32.0044	3.00073	2.77434	2.88753	3480
206	14	1	32.0044	3.11666	3.04448	3.08057	117
206	15	1	32.0044	3.15412	2.82246	2.98829	2644
206	16	1	32.0044	3.14606	2.99983	3.07295	3542
206	17	1	32.0044	2.67084	1.82748	2.24916	2454
206	18	1	32.0044	3.03018	2.98089	3.00554	601
206	19	1	32.0044	3.1086	2.94859	3.02859	-2008
206	20	1	32.0044	2.85355	2.64855	2.75105	-2814
207	1	1	24.7922	2.69501	2.7714	2.7332	-343
207	2	1	24.7922	3.99027	4.01147	4.00087	-124
207	3	1	24.7922	3.91793	3.95088	3.9344	892
207	4	1	24.7922	3.7351	3.77348	3.75429	-1700
207	5	1	24.7922	3.792	3.809	3.8005	2000
207	6	1	24.7922	3.79032	3.8164	3.80336	2778
207	7	1	24.7922	3.68546	3.70639	3.69593	3215
207	8	1	24.7922	3.85315	3.85985	3.8565	249
207	9	1	24.7922	3.87686	3.93055	3.9037	-957
207	10	1	24.7922	3.96444	4.02927	3.99685	-1623
207	11	1	24.7922	3.8374	3.85967	3.84854	325
207	12	1	24.7922	3.66075	3.70044	3.68059	-95
207	13	1	24.7922	3.85492	3.9012	3.87806	-344
207	14	1	24.7922	3.89614	3.87751	3.88683	-266
207	15	1	24.7922	3.79699	3.80116	3.79907	0
207	16	1	24.7922	3.85091	3.88907	3.86999	4038
207	17	1	24.7922	3.63433	3.64397	3.63915	-1115
207	18	1	24.7922	3.80292	3.82012	3.81152	-1743
207	19	1	24.7922	3.72892	3.7209	3.72491	-924
207	20	1	24.7922	3.76114	3.78084	3.77099	587
208	1	1	24.3716	2.63973	2.7303	2.68502	1444
208	2	1	24.3716	2.75041	3.04811	2.89926	734
208	3	1	24.3716	2.61147	2.84141	2.72644	2186
208	4	1	24.3716	2.5147	2.72283	2.61876	5234
208	5	1	24.3716	2.56613	2.8008	2.68347	-3137
208	6	1	24.3716	2.59908	2.80602	2.70255	-402
208	7	1	24.3716	2.6939	2.91898	2.80644	-2993
208	8	1	24.3716	2.71375	2.92474	2.81925	-1610
208	9	1	24.3716	2.83537	3.07932	2.95735	-901
208	10	1	24.3716	2.84634	3.13964	2.99299	-4544
208	11	1	24.3716	2.45386	2.76936	2.61161	1894
208	12	1	24.3716	2.20016	2.44734	2.32375	1039
208	13	1	24.3716	2.49965	2.71465	2.60715	964
208	14	1	24.3716	2.44688	2.67824	2.56256	-1121
208	15	1	24.3716	2.52672	2.7597	2.64321	-543
208	16	1	24.3716	2.19998	2.39308	2.29653	-4739
208	17	1	24.3716	2.3447	2.55768	2.45119	-2115
208	18	1	24.3716	2.59205	2.82808	2.71006	2272
208	19	1	24.3716	2.65001	2.83988	2.74495	1606
208	20	1	24.3716	2.68257	2.95822	2.82039	3417
209	1	1	28.1625	3.18086	2.92683	3.05384	-540
209	2	1	28.1625	3.61748	3.24528	3.43138	1175
209	3	1	28.1625	3.29473	2.98506	3.13989	-3472
209	4	1	28.1625	3.15129	2.86192	3.0066	392
209	5	1	28.1625	3.04998	2.8543	2.95214	-445
209	6	1	28.1625	3.16771	2.83487	3.00129	2408
209	7	1	28.1625	3.0668	2.63237	2.84959	-2541
209	8	1	28.1625	3.27231	2.90555	3.08893	1526
209	9	1	28.1625	2.9477	2.54015	2.74393	-1064
209	10	1	28.1625	3.11187	1.85119	2.48153	303
209	11	1	28.1625	2.84333	1.07601	1.95967	-1739
209	12	1	28.1625	3.00144	2.60974	2.80559	1094
209	13	1	28.1625	2.96618			1466
209	14	1	28.1625	3.02089	2.70596	2.86343	-2743
209	15	1	28.1625	3.09446	2.1843	2.63938	-2194
209	16	1	28.1625	2.99156	2.58061	2.78608	-5551
209	17	1	28.1625	2.9675	2.65796	2.81273	986
209	18	1	28.1625	3.26505	2.94222	3.10363	3611
209	19	1	28.1625	2.98514	1.74394	2.36454	-1263
209	20	1	28.1625	2.94422	2.3036	2.62391	-1582
210	1	1	25.8904	2.64565	2.72143	2.68354	1962
210	2	1	25.8904	3.17893	3.37838	3.27865	258
210	3	1	25.8904	3.08744	3.19997	3.14371	1020
210	4	1	25.8904	3.04896	3.19155	3.12025	3109
210	5	1	25.8904	2.95682	3.08688	3.02185	550
210	6	1	25.8904	2.96755	3.08558	3.02656	1810
210	7	1	25.8904	2.61795	3.12965	2.8738	-5444
210	8	1	25.8904	3.04326	3.26221	3.15274	291
210	9	1	25.8904	3.14616	3.31923	3.2327	-530
210	10	1	25.8904	3.18708	3.36733	3.2772	8
210	11	1	25.8904	3.0599	3.23928	3.14959	-91
210	12	1	25.8904	3.15103	3.37586	3.26345	1665
210	13	1	25.8904	3.03744	3.22367	3.13056	-1490
210	14	1	25.8904	2.96921	3.15552	3.06237	-540
210	15	1	25.8904	3.07464	3.28569	3.18017	816
210	16	1	25.8904	3.01409	3.17365	3.09387	4034
210	17	1	25.8904	2.94917	3.12048	3.03482	1925
210	18	1	25.8904	3.06757	3.24709	3.15733	-2256
210	19	1	25.8904	3.02146	3.18269	3.10207	-766
210	20	1	25.8904	2.73433	2.63574	2.68504	766
211	1	1	24.9542				0
211	2	1	24.9542				0
211	3	1	24.9542				0
211	4	1	24.9542				0
211	5	1	24.9542				0
211	6	1	24.9542				0
211	7	1	24.9542	-0.971514	-0.971832	-0.971673	8000
211	8	1	24.9542				0
211	9	1	24.9542				0
211	10	1	24.9542				0
211	11	1	24.9542				0
211	12	1	24.9542				0
211	13	1	24.9542				0
211	14	1	24.9542				0
211	15	1	24.9542				0
211	16	1	24.9542				0
211	17	1	24.9542				0
211	18	1	24.9542				0
211	19	1	24.9542				0
211	20	1	24.9542				0
212	1	1	24.4022	3.3874	2.9652	3.1763	2354
212	2	1	24.4022	3.52748	3.30155	3.41451	-359
212	3	1	24.4022	3.27639	3.04569	3.16104	-877
212	4	1	24.4022	3.24383	3.00445	3.12414	-1529
212	5	1	24.4022	3.30033	3.06785	3.18409	300
212	6	1	24.4022	3.2297	2.99394	3.11182	-2067
212	7	1	24.4022	3.29725	3.03896	3.1681	3913
212	8	1	24.4022	3.2636	3.05174	3.15767	916
212	9	1	24.4022	3.27488	3.02562	3.15025	-2741
212	10	1	24.4022	3.25062	3.00461	3.12761	-1183
212	11	1	24.4022	3.34208	3.05004	3.19606	2400
212	12	1	24.4022	3.30518	3.04603	3.1756	879
212	13	1	24.4022	3.2729	3.01423	3.14356	-1348
212	14	1	24.4022	2.97018	2.6326	2.80139	-782
212	15	1	24.4022	3.26079	3.02491	3.14285	-1249
212	16	1	24.4022	3.28461	2.99708	3.14085	-108
212	17	1	24.4022	3.00529	2.80838	2.90683	-804
212	18	1	24.4022	3.29481	2.98759	3.1412	-1306
212	19	1	24.4022	3.16693	2.90159	3.03426	-2234
212	20	1	24.4022	3.04185	2.83397	2.93791	5406
213	1	1	25.4594	2.89945	2.59781	2.74863	-250
213	2	1	25.4594	3.0093	2.83966	2.92448	1208
213	3	1	25.4594	2.98685	2.847	2.91692	166
213	4	1	25.4594	2.76241	2.62382	2.69311	-2579
213	5	1	25.4594	2.94019	2.76079	2.85049	-834
213	6	1	25.4594	2.51346	2.5955	2.55448	-1841
213	7	1	25.4594	2.65784	2.56928	2.61356	-4614
213	8	1	25.4594	2.9107	2.71463	2.81266	-3538
213	9	1	25.4594	2.93057	2.71771	2.82414	683
213	10	1	25.4594	2.92075	2.71999	2.82037	3620
213	11	1	25.4594	2.82227	2.61649	2.71938	-3844
213	12	1	25.4594	2.68739	2.57675	2.63207	2323
213	13	1	25.4594	2.92759	2.76284	2.84521	-716
213	14	1	25.4594	2.90077	2.70021	2.80049	108
213	15	1	25.4594	2.80243	2.65026	2.72634	3805
213	16	1	25.4594	2.91533	2.69571	2.80552	3738
213	17	1	25.4594	2.83321	2.66115	2.74718	42
213	18	1	25.4594	3.02433	2.81379	2.91906	1200
213	19	1	25.4594	2.90893	2.68438	2.79665	-2114
213	20	1	25.4594	2.90329	2.69844	2.80087	717
214	1	1	20.6841	3.05819	3.26743	3.16281	-2478
214	2	1	20.6841	2.76199	2.98775	2.87487	-5301
214	3	1	20.6841	2.85935	3.07229	2.96582	235
214	4	1	20.6841	2.6388	2.8176	2.7282	-105
214	5	1	20.6841	2.79749	3.02201	2.90975	-159
214	6	1	20.6841	2.71173	2.89353	2.80263	-2696
214	7	1	20.6841	2.70353	2.91228	2.80791	-3182
214	8	1	20.6841	1.15587	2.88942	2.02264	102
214	9	1	20.6841	2.73159	2.97915	2.85537	1317
214	10	1	20.6841	2.83439	3.00136	2.91788	2141
214	11	1	20.6841	2.70949	2.91558	2.81254	-1494
214	12	1	20.6841	2.44573	2.71383	2.57978	2794
214	13	1	20.6841	2.732	2.86868	2.80034	4926
214	14	1	20.6841	1.71525	2.69994	2.20759	-4737
214	15	1	20.6841	2.74165	2.87971	2.81068	2314
214	16	1	20.6841	2.64528	2.92797	2.78663	-1152
214	17	1	20.6841	2.7172	2.8444	2.7808	-1877
214	18	1	20.6841	2.76159	2.89244	2.82701	335
214	19	1	20.6841	2.80013	2.959	2.87957	908
214	20	1	20.6841	2.70071	2.86437	2.78254	-2672
215	1	1	16.8631	2.95083	3.12529	3.03806	-320
215	2	1	16.8631	2.92971	3.08735	3.00853	1496
215	3	1	16.8631	2.97276	3.0837	3.02823	-526
215	4	1	16.8631	2.65617	2.73238	2.69428	-4323
215	5	1	16.8631	2.7039	2.76598	2.73494	2020
215	6	1	16.8631	2.82675	2.88756	2.85716	-596
215	7	1	16.8631	1.69678	2.65141	2.17409	-3552
215	8	1	16.8631	2.76494	2.84658	2.80576	-25
215	9	1	16.8631	2.66276	2.72298	2.69287	-453
215	10	1	16.8631	2.72434	2.80416	2.76425	2875
215	11	1	16.8631	2.6442	2.70915	2.67668	1440
215	12	1	16.8631	1.6238	1.65906	1.64143	534
215	13	1	16.8631	2.68077	2.741	2.71089	-745
215	14	1	16.8631	2.62746	2.67864	2.65305	-1295
215	15	1	16.8631	2.80639	2.90382	2.85511	-2189
215	16	1	16.8631	2.47157	2.56654	2.51906	-1119
215	17	1	16.8631	2.68601	2.72545	2.70573	3508
215	18	1	16.8631	2.88282	2.95822	2.92052	1474
215	19	1	16.8631	2.74583	2.85748	2.80165	-680
215	20	1	16.8631	2.62392	2.71147	2.6677	898
216	1	1	20.8487	3.32833	3.34397	3.33615	325
216	2	1	20.8487	3.48532	3.60622	3.54577	-952
216	3	1	20.8487	3.29011	3.3966	3.34336	-3812
216	4	1	20.8487	2.72904	3.11649	2.92276	2815
216	5	1	20.8487	3.01938	3.10674	3.06306	411
216	6	1	20.8487	3.40089	3.47451	3.4377	677
216	7	1	20.8487	3.27213	3.38242	3.32728	-5824
216	8	1	20.8487	3.18966	3.2259	3.20778	4650
216	9	1	20.8487	2.78239	2.93019	2.85629	-2265
216	10	1	20.8487	-0.919748	3.47968	1.27997	-3983
216	11	1	20.8487	3.27516	3.19947	3.23732	-2941
216	12	1	20.8487	2.02053	2.1748	2.09767	-3677
216	13	1	20.8487	3.30722	3.4622	3.38471	-1435
216	14	1	20.8487	1.12333	3.05457	2.08895	2815
216	15	1	20.8487	3.18913	3.24224	3.21568	1201
216	16	1	20.8487	3.20281	3.28805	3.24543	4127
216	17	1	20.8487	2.71099	2.92973	2.82036	-2352
216	18	1	20.8487	3.38387	3.31677	3.35032	4436
216	19	1	20.8487	2.79292	3.13526	2.96409	3336
216	20	1	20.8487	2.94742	2.8164	2.88191	5247
217	1	1	20.2324	2.78644	2.90536	2.8459	508
217	2	1	20.2324	2.76465	2.84214	2.8034	-1500
217	3	1	20.2324	2.63542	2.73748	2.68645	-1333
217	4	1	20.2324	2.48739	2.58613	2.53676	-620
217	5	1	20.2324	2.43123	2.53473	2.48298	-1492
217	6	1	20.2324	2.6294	2.71021	2.66981	1250
217	7	1	20.2324	2.37665	2.44863	2.41264	-2769
217	8	1	20.2324	2.54485	2.63645	2.59065	-2075
217	9	1	20.2324	2.57127	2.68514	2.6282	1683
217	10	1	20.2324	2.24876	2.39493	2.32184	-1556
217	11	1	20.2324	0.326249	1.67125	0.998748	1072
217	12	1	20.2324	1.02685	1.16774	1.09729	-4110
217	13	1	20.2324	2.58382	2.66782	2.62582	-458
217	14	1	20.2324	2.49255	2.58393	2.53824	-3146
217	15	1	20.2324	2.55394	2.65717	2.60556	4540
217	16	1	20.2324	2.31664	2.4527	2.38467	-1772
217	17	1	20.2324	1.96055	2.0706	2.01557	2266
217	18	1	20.2324	2.5229	2.60745	2.56517	-281
217	19	1	20.2324	2.45885	2.54398	2.50142	-3286
217	20	1	20.2324	2.46785	2.5586	2.51323	-1937
218	1	1	27.2577	2.70586	2.72902	2.71744	-990
218	2	1	27.2577	2.08446	3.13099	2.60773	-1084
218	3	1	27.2577	2.63362	3.1157	2.87466	233
218	4	1	27.2577	2.25891	2.91782	2.58836	-3677
218	5	1	27.2577	2.53128	2.4115	2.47139	729
218	6	1	27.2577	2.86458	2.90968	2.88713	-1617
218	7	1	27.2577	2.87982	2.99616	2.93799	1701
218	8	1	27.2577	2.72257	3.11217	2.91737	-2273
218	9	1	27.2577	2.95787	2.85667	2.90727	976
218	10	1	27.2577	2.58852	2.90149	2.74501	3617
218	11	1	27.2577	2.58601	2.9159	2.75096	-2608
218	12	1	27.2577	1.78017	2.94108	2.36063	-261
218	13	1	27.2577	1.6095	2.86324	2.23637	874
218	14	1	27.2577	2.59418	2.9334	2.76379	2649
218	15	1	27.2577	2.91667	3.0335	2.97509	1753
218	16	1	27.2577	2.88954	2.76938	2.82946	-2606
218	17	1	27.2577	2.73312	2.74698	2.74005	249
218	18	1	27.2577	2.65414	2.67463	2.66438	-197
218	19	1	27.2577	1.87252	2.96947	2.421	-2238
218	20	1	27.2577	2.67976	2.92083	2.80029	-488
219	1	1	23.1775	2.95871	2.87968	2.9192	-2381
219	2	1	23.1775	2.87344	2.79808	2.83576	-186
219	3	1	23.1775	2.82544	2.79308	2.80926	2446
219	4	1	23.1775	2.69177	2.67048	2.68112	-3147
219	5	1	23.1775	2.75454	2.76581	2.76017	483
219	6	1	23.1775	2.42304	2.45655	2.4398	3015
219	7	1	23.1775	2.71364	2.28914	2.50139	-232
219	8	1	23.1775	2.67122	2.60275	2.63698	380
219	9	1	23.1775	2.18859	1.70225	1.94542	-29
219	10	1	23.1775	2.17749	1.22859	1.70304	-2421
219	11	1	23.1775	2.27547	2.24887	2.26217	648
219	12	1	23.1775	2.69635	2.60754	2.65194	-2261
219	13	1	23.1775	2.70007	2.65724	2.67866	3387
219	14	1	23.1775	2.51404	2.4698	2.49192	-2270
219	15	1	23.1775	1.92981	2.04144	1.98563	-2768
219	16	1	23.1775	2.06633	2.05032	2.05832	3027
219	17	1	23.1775	2.61501	2.62479	2.6199	-2364
219	18	1	23.1775	2.41757	2.41346	2.41551	-3149
219	19	1	23.1775	2.82965	2.80403	2.81684	-1740
219	20	1	23.1775	2.50827	2.5395	2.52389	4609
220	1	1	26.7168	2.53328	2.55203	2.54266	-2195
220	2	1	26.7168	2.67098	2.58607	2.62852	-5256
220	3	1	26.7168	2.72376	2.59492	2.65934	3036
220	4	1	26.7168	2.98391	2.83952	2.91171	4814
220	5	1	26.7168	2.99437	2.87507	2.93472	-1117
220	6	1	26.7168	2.91692	2.76747	2.84219	222
220	7	1	26.7168	1.96625	1.83828	1.90227	3138
220	8	1	26.7168	3.03324	2.85986	2.94655	-3930
220	9	1	26.7168	2.7651	2.65443	2.70977	-2086
220	10	1	26.7168	3.00901	2.8253	2.91716	-3871
220	11	1	26.7168	2.87253	2.72877	2.80065	-1945
220	12	1	26.7168	2.82195	2.62641	2.72418	-3906
220	13	1	26.7168	2.99231	2.85643	2.92437	-4338
220	14	1	26.7168	2.69807	2.58082	2.63944	2907
220	15	1	26.7168	2.93332	2.82577	2.87954	4711
220	16	1	26.7168	2.84033	2.70003	2.77018	-2042
220	17	1	26.7168	2.53387	2.29154	2.41271	-2520
220	18	1	26.7168	3.00109	2.90632	2.9537	-900
220	19	1	26.7168	2.89976	2.74975	2.82475	-2572
220	20	1	26.7168	2.7814	2.66418	2.72279	-672
221	1	1	20.1924	1.78314	1.85479	1.81897	-3309
221	2	1	20.1924	3.29397	3.3999	3.34694	-891
221	3	1	20.1924	3.06407	3.18132	3.12269	-1040
221	4	1	20.1924	2.96593	3.10231	3.03412	-1490
221	5	1	20.1924	3.04004	3.16529	3.10266	-966
221	6	1	20.1924	2.93363	3.10003	3.01683	-1428
221	7	1	20.1924	2.87885	3.03158	2.95522	4371
221	8	1	20.1924	3.01132	3.13376	3.07254	1361
221	9	1	20.1924	3.03447	3.15175	3.09311	1609
221	10	1	20.1924	3.0923	3.17879	3.13555	-1364
221	11	1	20.1924	2.95785	3.11392	3.03588	-841
221	12	1	20.1924	2.90007	3.01161	2.95584	-1455
221	13	1	20.1924	3.01284	3.14915	3.08099	-1550
221	14	1	20.1924	2.86092	2.99394	2.92743	-1548
221	15	1	20.1924	2.93443	3.06186	2.99815	1381
221	16	1	20.1924	2.88984	3.02325	2.95655	-4868
221	17	1	20.1924	2.85058	2.95283	2.9017	2950
221	18	1	20.1924	3.08188	3.20513	3.1435	-853
221	19	1	20.1924	2.8609	2.94593	2.90342	1071
221	20	1	20.1924	2.92516	3.01181	2.96848	-483
222	1	1	28.848	2.89164	2.9814	2.93652	250
222	2	1	28.848	2.80787	2.87845	2.84316	-1596
222	3	1	28.848	2.80254	2.83311	2.81782	3823
222	4	1	28.848	2.33667	2.39459	2.36563	-2415
222	5	1	28.848	2.70261	2.74501	2.72381	-410
222	6	1	28.848	2.69938	2.73741	2.7184	-1104
222	7	1	28.848	2.51602	2.5739	2.54496	-4623
222	8	1	28.848	2.71205	2.7705	2.74128	-591
222	9	1	28.848	2.65726	2.69896	2.67811	2898
222	10	1	28.848	2.63454	2.65873	2.64664	-1620
222	11	1	28.848	2.59604	2.64212	2.61908	-2738
222	12	1	28.848	2.52188	2.52544	2.52366	469
222	13	1	28.848	2.83427	2.90784	2.87106	2695
222	14	1	28.848	2.65191	2.72685	2.68938	163
222	15	1	28.848	2.5868	2.70284	2.64482	885
222	16	1	28.848	2.62936	2.71946	2.67441	-3939
222	17	1	28.848	2.52624	2.61315	2.56969	-146
222	18	1	28.848	2.78037	2.86398	2.82217	992
222	19	1	28.848	2.51967	2.55337	2.53652	2442
222	20	1	28.848	2.31221	2.39163	2.35192	-209
223	1	1	24.2686	3.12386	2.96124	3.04255	-608
223	2	1	24.2686	3.07539	2.88717	2.98128	-997
223	3	1	24.2686	2.93712	2.77329	2.8552	-150
223	4	1	24.2686	2.93355	2.78115	2.85735	-2758
223	5	1	24.2686	3.00895	2.83983	2.92439	-1356
223	6	1	24.2686	3.02301	2.8256	2.9243	883
223	7	1	24.2686	2.93015	2.79041	2.86028	3612
223	8	1	24.2686	2.97464	2.83193	2.90328	-1510
223	9	1	24.2686	3.05968	2.90079	2.98023	192
223	10	1	24.2686	3.00495	2.8485	2.92672	50
223	11	1	24.2686	2.91537	2.7757	2.84553	-158
223	12	1	24.2686	3.03509	2.8644	2.94975	1497
223	13	1	24.2686	2.91095	2.7546	2.83277	2934
223	14	1	24.2686	2.88173	2.76411	2.82292	1400
223	15	1	24.2686	2.94634	2.78719	2.86676	3296
223	16	1	24.2686	2.86789	2.70971	2.7888	-2258
223	17	1	24.2686	2.7843	2.65505	2.71967	34
223	18	1	24.2686	2.93971	2.80071	2.87021	784
223	19	1	24.2686	2.91086	2.76296	2.83691	-1798
223	20	1	24.2686	2.80076	2.65477	2.72777	-2216
224	1	1	23.0726	2.93653	2.80122	2.86887	-3347
224	2	1	23.0726	3.51261	3.3999	3.45625	-391
224	3	1	23.0726	3.47217	3.26694	3.36955	1548
224	4	1	23.0726	3.31443	3.16138	3.2379	4489
224	5	1	23.0726	3.35581	3.20706	3.28144	-4033
224	6	1	23.0726	3.23034	3.19122	3.21078	2353
224	7	1	23.0726	3.25143	3.13334	3.19239	1908
224	8	1	23.0726	3.41873	3.29478	3.35676	-1574
224	9	1	23.0726	3.05352	2.89213	2.97283	-789
224	10	1	23.0726	3.22853	3.07575	3.15214	3842
224	11	1	23.0726	2.60657	2.69378	2.65018	-134
224	12	1	23.0726	2.91921	2.91348	2.91635	3696
224	13	1	23.0726	2.89612	3.13916	3.01764	4650
224	14	1	23.0726	3.03433	2.99127	3.0128	-3381
224	15	1	23.0726	3.1782	3.04143	3.10982	-346
224	16	1	23.0726	3.17071	3.04103	3.10587	955
224	17	1	23.0726	2.96797	2.91535	2.94166	4495
224	18	1	23.0726	3.2288	3.16309	3.19594	-1105
224	19	1	23.0726	2.47674	3.14947	2.8131	1933
224	20	1	23.0726	2.63008	2.77109	2.70059	1366
225	1	1	28.7227	3.00747	2.9995	3.00348	-2613
225	2	1	28.7227	3.0011	3.01805	3.00957	8
225	3	1	28.7227	2.93444	2.95454	2.94449	566
225	4	1	28.7227	2.77677	2.82653	2.80165	2343
225	5	1	28.7227	2.75949	2.7966	2.77805	-639
225	6	1	28.7227	2.67666	2.69581	2.68623	-713
225	7	1	28.7227	2.84496	2.91234	2.87865	-2445
225	8	1	28.7227	2.69736	2.72036	2.70886	1650
225	9	1	28.7227	2.76077	2.78327	2.77202	873
225	10	1	28.7227	2.72703	2.74436	2.73569	1588
225	11	1	28.7227	2.72089	2.76854	2.74472	1201
225	12	1	28.7227	2.92244	2.98065	2.95154	-1650
225	13	1	28.7227	2.77921	2.81103	2.79512	3806
225	14	1	28.7227	2.68428	2.59836	2.64132	-1083
225	15	1	28.7227	2.78678	2.81744	2.80211	209
225	16	1	28.7227	2.65731	2.70704	2.68217	-2762
225	17	1	28.7227	2.62081	2.656	2.63841	1731
225	18	1	28.7227	2.75595	2.80959	2.78277	-1683
225	19	1	28.7227	2.64613	2.68105	2.66359	1081
225	20	1	28.7227	2.5875	2.65635	2.62192	-1499
226	1	1	24.8979	3.40921	3.23375	3.32148	808
226	2	1	24.8979	3.35235	3.21857	3.28546	-1000
226	3	1	24.8979	3.21848	3.0995	3.15899	134
226	4	1	24.8979	3.11175	2.33099	2.72137	-3825
226	5	1	24.8979	3.24434	3.11557	3.17996	1332
226	6	1	24.8979	3.08263	3.00288	3.04276	-1586
226	7	1	24.8979	2.89265	2.77701	2.83483	243
226	8	1	24.8979	3.29213	3.16663	3.22938	-600
226	9	1	24.8979	3.23117	3.13024	3.18071	-367
226	10	1	24.8979	3.33023	3.21999	3.27511	1868
226	11	1	24.8979	3.1604	3.05563	3.10801	1558
226	12	1	24.8979	2.91365	2.81993	2.86679	2925
226	13	1	24.8979	3.22995	3.10962	3.16979	-2469
226	14	1	24.8979	2.74147	2.65901	2.70024	-3414
226	15	1	24.8979	3.04862	2.93492	2.99177	-87
226	16	1	24.8979	3.25298	3.20273	3.22785	3300
226	17	1	24.8979	3.06197	2.91171	2.98684	-896
226	18	1	24.8979	3.29284	3.12613	3.20949	1150
226	19	1	24.8979	2.96471	2.90086	2.93279	1110
226	20	1	24.8979	3.20916	3.11705	3.16311	856
227	1	1	22.8488	3.36672	3.43461	3.40066	2416
227	2	1	22.8488	3.17379	3.22962	3.2017	3477
227	3	1	22.8488	2.94314	3.08409	3.01362	-9
227	4	1	22.8488	2.75875	2.95071	2.85473	3691
227	5	1	22.8488	2.7728	2.9552	2.864	-845
227	6	1	22.8488	2.86588	3.0364	2.95114	1656
227	7	1	22.8488	2.70837	2.92346	2.81592	-4044
227	8	1	22.8488	2.77681	2.98121	2.87901	-568
227	9	1	22.8488	2.86079	2.91088	2.88583	459
227	10	1	22.8488	3.10353	3.22175	3.16264	-2114
227	11	1	22.8488	2.36623	2.41799	2.39211	3364
227	12	1	22.8488	2.70833	2.92614	2.81724	-3412
227	13	1	22.8488	2.72624	2.91343	2.81983	938
227	14	1	22.8488	2.62386	2.85829	2.74107	-1545
227	15	1	22.8488	3.18652	3.12567	3.15609	1310
227	16	1	22.8488	2.71699	2.92748	2.82224	4575
227	17	1	22.8488	2.91709	1.7205	2.3188	-737
227	18	1	22.8488	2.73035	2.92856	2.82946	1172
227	19	1	22.8488	2.66068	2.84198	2.75133	3161
227	20	1	22.8488	2.71631	2.88234	2.79933	-1836
228	1	1	24.3373	2.75714	2.67164	2.71439	-835
228	2	1	24.3373	2.7948	2.70668	2.75074	-867
228	3	1	24.3373	2.65919	2.57291	2.61605	900
228	4	1	24.3373	2.39028	2.29618	2.34323	4557
228	5	1	24.3373	2.69396	2.56986	2.63191	1719
228	6	1	24.3373	2.76501	2.64726	2.70614	254
228	7	1	24.3373	2.58853	2.45961	2.52407	-3608
228	8	1	24.3373	2.60366	2.49513	2.5494	-952
228	9	1	24.3373	2.52909	2.43856	2.48382	1349
228	10	1	24.3373	2.76829	2.65582	2.71205	-2060
228	11	1	24.3373	2.67107	2.57374	2.62241	-1447
228	12	1	24.3373	1.82585	1.69201	1.75893	1156
228	13	1	24.3373	2.83731	2.72667	2.78199	-2901
228	14	1	24.3373	2.48533	2.3149	2.40011	-3183
228	15	1	24.3373	2.74171	2.63559	2.68865	-2369
228	16	1	24.3373	2.40438	2.31814	2.36126	3240
228	17	1	24.3373	2.39031	2.3151	2.3527	588
228	18	1	24.3373	2.64578	2.6107	2.62824	-795
228	19	1	24.3373	2.758	2.65173	2.70487	-560
228	20	1	24.3373	2.40521	2.31028	2.35774	-1059
229	1	1	19.3783	3.01775	2.99469	3.00622	873
229	2	1	19.3783	3.075	3.02979	3.0524	-3839
229	3	1	19.3783	2.95057	2.91761	2.93409	-1612
229	4	1	19.3783	2.78739	2.77951	2.78345	-2512
229	5	1	19.3783	2.47094	2.4681	2.46952	2033
229	6	1	19.3783	2.87124	2.84993	2.86059	-962
229	7	1	19.3783	2.71563	2.71443	2.71503	-4396
229	8	1	19.3783	2.97148	2.91915	2.94531	2039
229	9	1	19.3783	2.17613	2.155	2.16556	3248
229	10	1	19.3783	2.87301	2.86663	2.86982	4842
229	11	1	19.3783	2.69443	2.71498	2.7047	-2609
229	12	1	19.3783	2.42306	2.43924	2.43115	4087
229	13	1	19.3783	2.97523	2.94487	2.96005	2624
229	14	1	19.3783	1.86889	1.92525	1.89707	570
229	15	1	19.3783	2.90523	2.92729	2.91626	3245
229	16	1	19.3783	2.86607	2.84323	2.85465	4577
229	17	1	19.3783	2.70083	2.68031	2.69057	-1766
229	18	1	19.3783	2.85137	2.81204	2.83171	0
229	19	1	19.3783	2.64456	2.63691	2.64073	1960
229	20	1	19.3783	2.49853	2.53269	2.51561	2437
230	1	1	46.9478	2.74597	2.92049	2.83323	-1540
230	2	1	46.9478	3.14727	3.30808	3.22767	-1960
230	3	1	46.9478	2.9776	3.14125	3.05942	368
230	4	1	46.9478	2.90216	3.03828	2.97022	-1534
230	5	1	46.9478	2.87708	3.05402	2.96555	5748
230	6	1	46.9478	2.71061	2.84127	2.77594	747
230	7	1	46.9478	2.82896	2.96908	2.89902	-979
230	8	1	46.9478	2.94663	3.10795	3.02729	5966
230	9	1	46.9478	2.84563	2.9721	2.90887	-1402
230	10	1	46.9478	2.87571	3.06412	2.96992	-2966
230	11	1	46.9478	2.86733	3.04654	2.95693	2709
230	12	1	46.9478	2.1366	2.28434	2.21047	-3404
230	13	1	46.9478	2.84406	3.0045	2.92428	-2198
230	14	1	46.9478	2.10459	2.2063	2.15545	-2058
230	15	1	46.9478	2.80122	3.04604	2.92363	-3481
230	16	1	46.9478	2.91893	3.00834	2.96364	-5505
230	17	1	46.9478	2.76821	2.97859	2.8734	-5252
230	18	1	46.9478	2.74655	2.91582	2.83118	181
230	19	1	46.9478	2.80052	2.95124	2.87588	-1275
230	20	1	46.9478	2.93973	3.10509	3.02241	-1704
231	1	1	20.9046	3.17296	2.99413	3.08355	2158
231	2	1	20.9046	3.14582	2.99515	3.07049	3215
231	3	1	20.9046	2.83467	2.66646	2.75057	-20
231	4	1	20.9046	2.43183	2.67778	2.5548	896
231	5	1	20.9046	1.18386	1.12943	1.15664	3183
231	6	1	20.9046	2.78978	2.76124	2.77551	822
231	7	1	20.9046	1.77774	1.70702	1.74238	3489
231	8	1	20.9046	2.84193	2.78463	2.81328	-2051
231	9	1	20.9046	2.95465	2.80712	2.88089	-2630
231	10	1	20.9046	3.22033	3.13044	3.17538	1749
231	11	1	20.9046	1.35288	1.37863	1.36575	809
231	12	1	20.9046	2.844	2.68116	2.76258	-597
231	13	1	20.9046	2.98535	2.84069	2.91302	-2383
231	14	1	20.9046	2.97263	2.88473	2.92868	149
231	15	1	20.9046	3.32426	3.16899	3.24662	371
231	16	1	20.9046	2.69054	2.50824	2.59939	6040
231	17	1	20.9046	2.96511	2.92101	2.94306	-3319
231	18	1	20.9046	2.98743	2.81778	2.9026	959
231	19	1	20.9046	3.03465	2.85418	2.94441	-355
231	20	1	20.9046	2.63435	2.48223	2.55829	1140
232	1	1	28.4301	3.26759	3.34809	3.30784	260
232	2	1	28.4301	3.22366	3.36695	3.2953	465
232	3	1	28.4301	2.94821	2.97349	2.96085	2405
232	4	1	28.4301	3.07671	3.18486	3.13079	-4644
232	5	1	28.4301	2.97359	3.02693	3.00026	2641
232	6	1	28.4301	2.88718	2.98927	2.93823	4458
232	7	1	28.4301	3.0729	3.12036	3.09663	-4890
232	8	1	28.4301	3.11114	3.18989	3.15052	3139
232	9	1	28.4301	1.57241	1.61092	1.59167	27
232	10	1	28.4301				0
232	11	1	28.4301	2.82475	2.91948	2.87211	4159
232	12	1	28.4301	3.03768	3.10143	3.06956	4293
232	13	1	28.4301	2.87667	2.88513	2.8809	-3663
232	14	1	28.4301	2.81609	3.02265	2.91937	460
232	15	1	28.4301	2.66031	2.74702	2.70366	2658
232	16	1	28.4301	1.55745	1.56289	1.56017	-4865
232	17	1	28.4301	3.01221	3.08749	3.04985	4194
232	18	1	28.4301	3.1141	3.18549	3.1498	1600
232	19	1	28.4301	3.01554	3.01027	3.01291	1263
232	20	1	28.4301	2.44817	2.96869	2.70843	4694
233	1	1		2.34317	2.43347	2.38832	2379
233	2	1		2.70154	2.77836	2.73995	34
233	3	1		2.55392	2.6549	2.60441	1659
233	4	1		2.52147	2.60369	2.56258	-3975
233	5	1		2.33894	2.43559	2.38727	1567
233	6	1		2.48817	2.57914	2.53366	-3618
233	7	1		2.36278	2.41901	2.3909	-3983
233	8	1		2.47808	2.55047	2.51428	-2722
233	9	1		2.47356	2.51904	2.4963	-609
233	10	1		2.73152	2.79858	2.76505	-1690
233	11	1		2.40846	2.47819	2.44333	484
233	12	1		2.26323	2.32244	2.29283	-998
233	13	1		2.4244	2.47584	2.45012	-516
233	14	1		2.33494	2.42276	2.37885	-1798
233	15	1		2.24573	2.45684	2.35128	901
233	16	1		2.2308	2.31274	2.27177	-788
233	17	1		2.64308	2.59142	2.61725	-2149
233	18	1		2.36634	2.37252	2.36943	-1530
233	19	1		2.52563	2.57406	2.54984	375
233	20	1		2.27239	2.34535	2.30887	-2419
234	1	1	23.1394	3.11032	2.91318	3.01175	1029
234	2	1	23.1394	2.83974	2.72629	2.78301	2967
234	3	1	23.1394	3.13191	2.99004	3.06097	739
234	4	1	23.1394	3.02946	2.86813	2.9488	237
234	5	1	23.1394	3.03878	2.88896	2.96387	521
234	6	1	23.1394	2.85039	2.43159	2.64099	-727
234	7	1	23.1394	2.56862	2.35446	2.46154	3123
234	8	1	23.1394	2.8992	2.74456	2.82188	-131
234	9	1	23.1394	3.08457	2.91011	2.99734	2676
234	10	1	23.1394	2.92511	2.73845	2.83178	-193
234	11	1	23.1394	2.45732	2.39094	2.42413	-1979
234	12	1	23.1394	2.69271	2.60875	2.65073	2510
234	13	1	23.1394	2.74653	2.63233	2.68943	214
234	14	1	23.1394	2.69261	2.65601	2.67431	-1054
234	15	1	23.1394	2.95047	2.82814	2.88931	1240
234	16	1	23.1394	2.72734	2.56128	2.64431	2431
234	17	1	23.1394	2.60923	2.54215	2.57569	388
234	18	1	23.1394	2.98772	2.79823	2.89297	-3228
234	19	1	23.1394	2.90877	2.81651	2.86264	308
234	20	1	23.1394	2.72789	2.52569	2.62679	4373
235	1	1	27.0322	2.53145	2.59854	2.565	693
235	2	1	27.0322	3.1785	3.21388	3.19619	1330
235	3	1	27.0322	3.19456	3.27017	3.23237	890
235	4	1	27.0322	2.98026	2.99056	2.98541	1112
235	5	1	27.0322	2.95092	2.98773	2.96933	1832
235	6	1	27.0322	3.0052	3.06779	3.03649	5774
235	7	1	27.0322	2.86334	2.90409	2.88371	-3861
235	8	1	27.0322	3.04424	3.10984	3.07704	-4869
235	9	1	27.0322	2.96988	2.97434	2.97211	2225
235	10	1	27.0322	3.32132	3.39321	3.35727	2331
235	11	1	27.0322	2.82	2.85823	2.83911	18
235	12	1	27.0322	2.9192	2.92935	2.92427	-4783
235	13	1	27.0322	2.95994	2.99713	2.97853	4225
235	14	1	27.0322	3.03937	3.10482	3.07209	-1198
235	15	1	27.0322	3.11359	3.16217	3.13788	3941
235	16	1	27.0322	2.88922	2.94339	2.9163	234
235	17	1	27.0322	2.65384	2.58146	2.61765	4134
235	18	1	27.0322	3.34019	3.34512	3.34266	142
235	19	1	27.0322	3.07486	3.13662	3.10574	-4913
235	20	1	27.0322	2.86579	2.82833	2.84706	78
236	1	0	19.5445	3.14112	3.12481	3.13296	-2666
236	2	0	19.5445	3.11344	3.05366	3.08355	-2749
236	3	0	19.5445	2.69539	0.772568	1.73398	3135
236	4	0	19.5445	2.74164	2.50994	2.62579	496
236	5	0	19.5445	3.02185	2.89213	2.95699	-644
236	6	0	19.5445	2.9896	0.307419	1.64851	3609
236	7	0	19.5445	2.75999	2.82327	2.79163	1342
236	8	0	19.5445	2.92351	2.89317	2.90834	2417
236	9	0	19.5445	2.87035	2.82913	2.84974	-1479
236	10	0	19.5445	2.90729	2.90324	2.90526	-1276
236	11	0	19.5445	2.95127	2.80912	2.88019	952
236	12	0	19.5445	2.75628	2.57975	2.66802	-1624
236	13	0	19.5445	3.07507	2.93021	3.00264	-3595
236	14	0	19.5445	1.68654	1.44262	1.56458	-1578
236	15	0	19.5445	2.74253	2.75755	2.75004	2918
236	16	0	19.5445	1.17781	0.145009	0.66141	-2943
236	17	0	19.5445	1.99904	0.688388	1.34372	-711
236	18	0	19.5445	1.04806	1.50332	1.27569	4297
236	19	0	19.5445	2.44422	2.76606	2.60514	-616
236	20	0	19.5445	2.96395	2.96111	2.96253	2769
237	1	0	27.7031	2.79987	2.7738	2.78683	-4619
237	2	0	27.7031	3.49621	3.85055	3.67338	274
237	3	0	27.7031	3.46051	3.75028	3.60539	-2794
237	4	0	27.7031	3.34886	3.15139	3.25013	-3532
237	5	0	27.7031	3.2932	3.09363	3.19342	2420
237	6	0	27.7031	3.35586	3.07418	3.21502	141
237	7	0	27.7031	3.07474	3.18274	3.12874	-5239
237	8	0	27.7031	3.35946	2.77147	3.06547	-3996
237	9	0	27.7031	3.50621	3.48062	3.49342	-1498
237	10	0	27.7031	3.60156	1.72348	2.66252	4584
237	11	0	27.7031	3.49933	2.82139	3.16036	4842
237	12	0	27.7031	2.90306	2.97718	2.94012	2749
237	13	0	27.7031	3.383	3.50828	3.44564	1100
237	14	0	27.7031	3.41404	3.20025	3.30715	-2594
237	15	0	27.7031	3.49329	3.57179	3.53254	559
237	16	0	27.7031	3.38696	3.39281	3.38988	815
237	17	0	27.7031	3.261	2.57875	2.91987	-1511
237	18	0	27.7031	3.58497	2.59879	3.09188	-2261
237	19	0	27.7031	3.38718	2.92944	3.15831	458
237	20	0	27.7031	3.34941	3.13601	3.24271	2253
238	1	0	21.1893	2.55127	2.79245	2.67186	636
238	2	0	21.1893	2.50751	2.77097	2.63924	-4065
238	3	0	21.1893	2.43675	2.69031	2.56353	-1891
238	4	0	21.1893	2.3378	2.58292	2.46036	4554
238	5	0	21.1893	2.34292	2.5287	2.43581	-1794
238	6	0	21.1893	2.39991	2.57529	2.4876	54
238	7	0	21.1893	2.3326	2.58224	2.45742	-4374
238	8	0	21.1893	2.3361	2.50312	2.41961	-115
238	9	0	21.1893	2.25455	2.49612	2.37533	815
238	10	0	21.1893	2.24656	2.46649	2.35652	-1180
238	11	0	21.1893	2.35368	2.61247	2.48307	303
238	12	0	21.1893	2.31886	2.47385	2.39635	3144
238	13	0	21.1893	2.27823	2.4995	2.38887	833
238	14	0	21.1893	1.75855	1.96218	1.86036	4217
238	15	0	21.1893	2.40405	2.67581	2.53993	2093
238	16	0	21.1893	2.3839	2.60378	2.49384	-2202
238	17	0	21.1893	1.84474	2.05805	1.9514	-266
238	18	0	21.1893	2.34303	2.53461	2.43882	596
238	19	0	21.1893	2.35368	2.5208	2.43724	-2894
238	20	0	21.1893	2.27288	2.5454	2.40914	1320
239	1	0	33.4926	1.93759	2.65549	2.29654	2219
239	2	0	33.4926	2.93363	2.84498	2.88931	702
239	3	0	33.4926	2.90089	2.78919	2.84504	438
239	4	0	33.4926	2.81852	2.75834	2.78843	-4033
239	5	0	33.4926	2.62922	2.72569	2.67745	-136
239	6	0	33.4926	2.50158	2.68821	2.5949	-2540
239	7	0	33.4926	2.71906	2.57186	2.64546	2186
239	8	0	33.4926	2.93691	2.72898	2.83294	2949
239	9	0	33.4926	2.86007	2.70943	2.78475	516
239	10	0	33.4926	2.90884	2.81259	2.86071	-2582
239	11	0	33.4926	2.91155	2.7486	2.83007	-884
239	12	0	33.4926	2.65827	2.57976	2.61902	215
239	13	0	33.4926	2.81627	2.63204	2.72415	-1078
239	14	0	33.4926	2.69418	2.55475	2.62447	-3013
239	15	0	33.4926	2.82274	2.65152	2.73713	2770
239	16	0	33.4926	2.8792	2.78994	2.83457	-3322
239	17	0	33.4926	2.90074	2.79304	2.84689	4185
239	18	0	33.4926	3.00979	2.73111	2.87045	-925
239	19	0	33.4926	2.82946	2.73202	2.78074	3359
239	20	0	33.4926	2.81144	2.67367	2.74255	-136
240	1	0	23.3857	2.99179	2.87454	2.93317	-999
240	2	0	23.3857	2.84952	2.68941	2.76947	890
240	3	0	23.3857	2.65311	2.50978	2.58144	2916
240	4	0	23.3857	2.60252	2.47065	2.53658	3646
240	5	0	23.3857	2.60539	2.4468	2.52609	3496
240	6	0	23.3857	2.63741	2.46608	2.55175	134
240	7	0	23.3857	2.52451	2.36107	2.44279	-1551
240	8	0	23.3857	2.61948	2.41022	2.51485	733
240	9	0	23.3857	2.6803	2.52984	2.60507	-524
240	10	0	23.3857	2.75284	2.63126	2.69205	266
240	11	0	23.3857	2.4973	2.3266	2.41195	-214
240	12	0	23.3857	2.6386	2.54698	2.59279	4684
240	13	0	23.3857	2.56935	2.41016	2.48976	866
240	14	0	23.3857	2.39607	2.25469	2.32538	468
240	15	0	23.3857	2.57729	2.38697	2.48213	1285
240	16	0	23.3857	2.6949	2.53979	2.61734	-1034
240	17	0	23.3857	2.54775	2.38665	2.4672	1208
240	18	0	23.3857	2.68491	2.51144	2.59818	133
240	19	0	23.3857	2.58742	2.39722	2.49232	-755
[truncated: 1,641 more rows]
